# Supplementary material for: Ethyl 3-(4-chloro­phen­yl)-1-(2-oxo-2-phenyl­eth­yl)-1H-pyrazole-5-carboxyl­ate
Source: Acta Crystallogr Sect E Struct Rep Online. 2011 Jul 6;67(Pt 8):o1910–1. doi: 10.1107/S1600536811025918 (PMC3212303; doi:10.1107/S1600536811025918)
Supplement: Supplementary file 1 [file e-67-o1910-sup1.cif]

##############################################################################
#                                                                            #
# This CIF contains the data in a paper accepted for publication in          #
# Acta Crystallographica Section E. It conforms to the requirements of       #
# Notes for Authors for Acta Crystallographica Section E, and has been       #
# peer reviewed under the auspices of the IUCr Commission on Journals.       #
#                                                                            #
# Full details of the Crystallographic Information File format               #
# are given in the paper "The Crystallographic Information File (CIF):       #
# a New Standard Archive File for Crystallography" by S. R. Hall, F. H.      #
# Allen and I. D. Brown [Acta Cryst. (1991), A47, 655-685].                  #
#                                                                            #
# The current version of the core CIF dictionary is obtainable from          #
# ftp://ftp.iucr.org/pub/cif_core.dic.                                       #
#                                                                            #
# Software is freely available for graphical display of the structure(s)     #
# in this CIF. For information consult the CIF software page                 #
# http://www.iucr.org/resources/cif/software.                                #
#                                                                            #
# This file may be used for bona fide research purposes within the           #
# scientific community so long as proper attribution is given to the journal # 
# article from which it was obtained.                                        #
#                                                                            #
##############################################################################
data_I
_audit_creation_method     SHELXL-97
_chemical_name_systematic
;
Ethyl
3-(4-chlorophenyl)-1-(2-oxo-2-phenylethyl)-1<i>H</i>-pyrazole-5-carboxylate
;
_chemical_name_common     ?
_chemical_formula_moiety     'C20 H17 Cl N2 O3'
_chemical_formula_sum     'C20 H17 Cl N2 O3'
_chemical_formula_iupac     'C20 H17 Cl N2 O3'
_chemical_formula_weight     368.81
_chemical_melting_point     ?
_symmetry_cell_setting     triclinic
_symmetry_space_group_name_H-M     'P -1'
_symmetry_space_group_name_hall     '-P 1'
loop_
    _symmetry_equiv_pos_as_xyz
    'x, y, z'
    '-x, -y, -z'
_cell_length_a     7.7238(10)
_cell_length_b     8.3820(10)
_cell_length_c     15.8143(18)
_cell_angle_alpha     98.667(2)
_cell_angle_beta     93.828(2)
_cell_angle_gamma     113.849(2)
_cell_volume     916.44(19)
_cell_formula_units_Z     2
_cell_measurement_reflns_used     1101
_cell_measurement_theta_min     2.71
_cell_measurement_theta_max     21.97
_cell_measurement_temperature     296(2)
_exptl_crystal_description     block
_exptl_crystal_colour     colorless
_exptl_crystal_size_max     0.12
_exptl_crystal_size_mid     0.10
_exptl_crystal_size_min     0.06
_exptl_crystal_density_diffrn     1.337
_exptl_crystal_density_meas     ?
_exptl_crystal_density_method     'not measured'
_exptl_crystal_F_000     384
_exptl_absorpt_coefficient_mu     0.230
_exptl_absorpt_correction_type     multi-scan
_exptl_absorpt_process_details     '(SADABS; Bruker, 2007)'
_exptl_absorpt_correction_T_min     0.9729
_exptl_absorpt_correction_T_max     0.9863
_exptl_special_details     ?
_diffrn_ambient_temperature     296(2)
_diffrn_radiation_type     MoK\a
_diffrn_radiation_wavelength     0.71073
_diffrn_radiation_source     'fine-focus sealed tube'
_diffrn_radiation_monochromator     graphite
_diffrn_measurement_device_type     'Bruker APEXII CCD area-detector'
_diffrn_measurement_method     'phi and omega scans'
_diffrn_detector_area_resol_mean     ?
_diffrn_reflns_number     4894
_diffrn_reflns_av_R_equivalents     0.0184
_diffrn_reflns_av_sigmaI/netI     0.0393
_diffrn_reflns_theta_min     2.63
_diffrn_reflns_theta_max     25.05
_diffrn_reflns_theta_full     25.05
_diffrn_measured_fraction_theta_max     0.993
_diffrn_measured_fraction_theta_full     0.993
_diffrn_reflns_limit_h_min     -9
_diffrn_reflns_limit_h_max     8
_diffrn_reflns_limit_k_min     -9
_diffrn_reflns_limit_k_max     9
_diffrn_reflns_limit_l_min     -18
_diffrn_reflns_limit_l_max     10
_diffrn_standards_number     ?
_diffrn_standards_interval_count     ?
_diffrn_standards_interval_time     ?
_diffrn_standards_decay_%     ?
_refine_special_details
;
Refinement of <i>F</i>^2^ against ALL reflections. The weighted <i>R</i>-factor
<i>wR</i> and goodness of fit <i>S</i> are based on <i>F</i>^2^, conventional
<i>R</i>-factors <i>R</i> are based on <i>F</i>, with <i>F</i> set to zero for
negative <i>F</i>^2^. The threshold expression of <i>F</i>^2^ >
\s(<i>F</i>^2^) is used only for calculating <i>R</i>-factors(gt) <i>etc</i>.
and is not relevant to the choice of reflections for refinement.
<i>R</i>-factors based on <i>F</i>^2^ are statistically about twice as large
as those based on <i>F</i>, and <i>R</i>- factors based on ALL data will be
even larger.
;
_reflns_number_total     3216
_reflns_number_gt     2079
_reflns_threshold_expression     I>2sigma(I)
_refine_ls_structure_factor_coef     Fsqd
_refine_ls_matrix_type     full
_refine_ls_R_factor_all     0.0801
_refine_ls_R_factor_gt     0.0477
_refine_ls_wR_factor_gt     0.1029
_refine_ls_wR_factor_ref     0.1227
_refine_ls_goodness_of_fit_ref     1.041
_refine_ls_restrained_S_all     1.041
_refine_ls_number_reflns     3216
_refine_ls_number_parameters     237
_refine_ls_number_restraints     0
_refine_ls_hydrogen_treatment     constr
_refine_ls_weighting_scheme     calc
_refine_ls_weighting_details
         'calc w=1/[\s^2^(Fo^2^)+(0.0468P)^2^+0.1653P] where P=(Fo^2^+2Fc^2^)/3'
_atom_sites_solution_hydrogens     geom
_atom_sites_solution_primary     direct
_atom_sites_solution_secondary     difmap
_refine_ls_shift/su_max     0.000
_refine_ls_shift/su_mean     0.000
_refine_diff_density_max     0.167
_refine_diff_density_min     -0.176
_refine_ls_extinction_method     'SHELXL97 (Sheldrick, 2008)'
_refine_ls_extinction_coef     0.008(2)
_refine_ls_extinction_expression
                                  'Fc^*^=kFc[1+0.001xFc^2^\l^3^/sin(2\q)]^-1/4^'
loop_
    _atom_type_symbol
    _atom_type_description
    _atom_type_scat_dispersion_real
    _atom_type_scat_dispersion_imag
    _atom_type_scat_source
    'C' 'C' 0.0033 0.0016
                         'International Tables Vol C Tables 4.2.6.8 and 6.1.1.4'
    'H' 'H' 0.0000 0.0000
                         'International Tables Vol C Tables 4.2.6.8 and 6.1.1.4'
    'N' 'N' 0.0061 0.0033
                         'International Tables Vol C Tables 4.2.6.8 and 6.1.1.4'
    'O' 'O' 0.0106 0.0060
                         'International Tables Vol C Tables 4.2.6.8 and 6.1.1.4'
    'Cl' 'Cl' 0.1484 0.1585
                         'International Tables Vol C Tables 4.2.6.8 and 6.1.1.4'
_computing_data_collection     'APEX2 (Bruker, 2007)'
_computing_cell_refinement     'SAINT (Bruker, 2007)'
_computing_data_reduction     'SAINT (Bruker, 2007)'
_computing_structure_solution     'SHELXS97 (Sheldrick, 2008)'
_computing_structure_refinement     'SHELXL97 (Sheldrick, 2008)'
_computing_molecular_graphics     'ORTEP-3 (Farrugia, 1997)'
_computing_publication_material     'SHELXTL (Sheldrick, 2008)'
loop_
    _atom_site_type_symbol
    _atom_site_label
    _atom_site_fract_x
    _atom_site_fract_y
    _atom_site_fract_z
    _atom_site_U_iso_or_equiv
    _atom_site_adp_type
    _atom_site_calc_flag
    _atom_site_refinement_flags
    _atom_site_occupancy
    _atom_site_symmetry_multiplicity
    _atom_site_disorder_assembly
    _atom_site_disorder_group
    Cl Cl1 1.39705(12) 0.55340(11) 0.24320(5) 0.0857(3) Uani d . 1 1 . .
    O O1 0.4703(3) 0.6797(3) 0.61211(13) 0.0882(7) Uani d . 1 1 . .
    O O2 0.6629(2) 0.8989(2) 0.71892(11) 0.0689(5) Uani d . 1 1 . .
    O O3 1.0787(3) 0.9089(2) 0.79687(11) 0.0765(6) Uani d . 1 1 . .
    N N1 0.9783(3) 0.9370(2) 0.63117(12) 0.0502(5) Uani d . 1 1 . .
    N N2 1.1032(3) 0.9166(2) 0.58057(12) 0.0516(5) Uani d . 1 1 . .
    C C1 0.5722(5) 1.0065(5) 0.8478(2) 0.1137(13) Uani d . 1 1 . .
    H H1A 0.6625 0.9790 0.8802 0.171 Uiso calc R 1 1 . .
    H H1B 0.4675 0.9957 0.8795 0.171 Uiso calc R 1 1 . .
    H H1C 0.6337 1.1260 0.8382 0.171 Uiso calc R 1 1 . .
    C C2 0.4997(4) 0.8818(4) 0.7639(2) 0.0894(10) Uani d . 1 1 . .
    H H2A 0.4340 0.7609 0.7728 0.107 Uiso calc R 1 1 . .
    H H2B 0.4103 0.9101 0.7300 0.107 Uiso calc R 1 1 . .
    C C3 0.6271(4) 0.7888(3) 0.64366(16) 0.0583(7) Uani d . 1 1 . .
    C C4 0.7978(3) 0.8102(3) 0.60278(14) 0.0490(6) Uani d . 1 1 . .
    C C5 0.8081(3) 0.7040(3) 0.53051(15) 0.0510(6) Uani d . 1 1 . .
    H H5 0.7078 0.6056 0.4964 0.061 Uiso calc R 1 1 . .
    C C6 0.9993(3) 0.7733(3) 0.51840(14) 0.0470(6) Uani d . 1 1 . .
    C C7 1.0940(3) 0.7141(3) 0.45134(14) 0.0474(6) Uani d . 1 1 . .
    C C8 0.9962(4) 0.5635(3) 0.38749(15) 0.0532(6) Uani d . 1 1 . .
    H H8 0.8667 0.4953 0.3875 0.064 Uiso calc R 1 1 . .
    C C9 1.0887(4) 0.5136(3) 0.32388(15) 0.0571(7) Uani d . 1 1 . .
    H H9 1.0221 0.4119 0.2816 0.069 Uiso calc R 1 1 . .
    C C10 1.2795(4) 0.6148(3) 0.32337(16) 0.0591(7) Uani d . 1 1 . .
    C C11 1.3793(4) 0.7624(4) 0.38583(17) 0.0725(8) Uani d . 1 1 . .
    H H11 1.5090 0.8297 0.3856 0.087 Uiso calc R 1 1 . .
    C C12 1.2863(4) 0.8106(4) 0.44906(17) 0.0697(8) Uani d . 1 1 . .
    H H12 1.3550 0.9113 0.4916 0.084 Uiso calc R 1 1 . .
    C C13 1.0477(3) 1.0912(3) 0.70068(14) 0.0530(6) Uani d . 1 1 . .
    H H13A 0.9535 1.1403 0.7030 0.064 Uiso calc R 1 1 . .
    H H13B 1.1641 1.1808 0.6876 0.064 Uiso calc R 1 1 . .
    C C14 1.0880(3) 1.0536(3) 0.78837(15) 0.0530(6) Uani d . 1 1 . .
    C C15 1.1408(3) 1.2016(3) 0.86377(16) 0.0556(7) Uani d . 1 1 . .
    C C16 1.1626(4) 1.3698(4) 0.85486(18) 0.0757(9) Uani d . 1 1 . .
    H H16 1.1464 1.3938 0.8001 0.091 Uiso calc R 1 1 . .
    C C17 1.2085(5) 1.5024(4) 0.9269(2) 0.1021(12) Uani d . 1 1 . .
    H H17 1.2223 1.6153 0.9205 0.122 Uiso calc R 1 1 . .
    C C18 1.2337(6) 1.4687(5) 1.0071(2) 0.1132(13) Uani d . 1 1 . .
    H H18 1.2645 1.5583 1.0555 0.136 Uiso calc R 1 1 . .
    C C19 1.2139(6) 1.3030(5) 1.0166(2) 0.1131(13) Uani d . 1 1 . .
    H H19 1.2313 1.2801 1.0715 0.136 Uiso calc R 1 1 . .
    C C20 1.1684(5) 1.1703(4) 0.94532(18) 0.0823(9) Uani d . 1 1 . .
    H H20 1.1561 1.0582 0.9523 0.099 Uiso calc R 1 1 . .
loop_
    _atom_site_aniso_label
    _atom_site_aniso_U_11
    _atom_site_aniso_U_22
    _atom_site_aniso_U_33
    _atom_site_aniso_U_12
    _atom_site_aniso_U_13
    _atom_site_aniso_U_23
    Cl1 0.0942(6) 0.0923(6) 0.0644(5) 0.0382(5) 0.0278(4) -0.0068(4)
    O1 0.0441(11) 0.1021(15) 0.0846(15) 0.0121(11) 0.0016(10) -0.0234(12)
    O2 0.0548(11) 0.0744(12) 0.0650(12) 0.0223(9) 0.0134(9) -0.0112(10)
    O3 0.1026(16) 0.0619(12) 0.0619(13) 0.0395(11) -0.0061(10) -0.0036(9)
    N1 0.0477(12) 0.0485(11) 0.0419(11) 0.0137(10) 0.0032(9) -0.0072(9)
    N2 0.0477(12) 0.0529(12) 0.0432(12) 0.0146(10) 0.0045(9) -0.0031(9)
    C1 0.105(3) 0.139(3) 0.091(3) 0.057(3) 0.031(2) -0.017(2)
    C2 0.064(2) 0.111(3) 0.086(2) 0.0386(18) 0.0236(17) -0.0116(19)
    C3 0.0511(17) 0.0620(16) 0.0549(17) 0.0217(14) 0.0052(13) -0.0024(13)
    C4 0.0445(14) 0.0495(14) 0.0456(14) 0.0162(11) 0.0006(11) 0.0006(11)
    C5 0.0455(14) 0.0508(14) 0.0458(14) 0.0141(11) 0.0000(11) -0.0020(11)
    C6 0.0460(14) 0.0478(13) 0.0395(13) 0.0148(11) 0.0011(11) 0.0025(11)
    C7 0.0476(14) 0.0473(13) 0.0397(13) 0.0152(11) 0.0025(10) 0.0016(10)
    C8 0.0516(15) 0.0459(13) 0.0523(15) 0.0147(12) 0.0016(12) 0.0004(11)
    C9 0.0685(18) 0.0459(14) 0.0469(15) 0.0202(13) -0.0006(12) -0.0052(11)
    C10 0.0642(18) 0.0605(16) 0.0469(15) 0.0238(14) 0.0112(12) -0.0006(12)
    C11 0.0555(17) 0.0782(19) 0.0575(17) 0.0099(14) 0.0136(13) -0.0126(14)
    C12 0.0553(17) 0.0687(17) 0.0556(17) 0.0071(14) 0.0071(13) -0.0184(13)
    C13 0.0524(15) 0.0494(14) 0.0453(15) 0.0143(12) 0.0044(11) -0.0038(11)
    C14 0.0453(15) 0.0537(15) 0.0508(16) 0.0166(12) 0.0034(11) -0.0033(12)
    C15 0.0529(16) 0.0596(16) 0.0472(16) 0.0225(13) 0.0028(12) -0.0047(12)
    C16 0.096(2) 0.0646(18) 0.0563(18) 0.0314(16) 0.0044(15) -0.0087(14)
    C17 0.146(3) 0.069(2) 0.077(3) 0.042(2) 0.009(2) -0.0134(18)
    C18 0.161(4) 0.097(3) 0.065(2) 0.055(3) 0.002(2) -0.028(2)
    C19 0.167(4) 0.112(3) 0.052(2) 0.063(3) -0.005(2) -0.010(2)
    C20 0.111(3) 0.080(2) 0.0514(18) 0.0417(19) 0.0006(16) -0.0029(15)
_geom_special_details
;
All e.s.d.'s (except the e.s.d. in the dihedral angle between two l.s. planes)
are estimated using the full covariance matrix. The cell e.s.d.'s are taken
into account individually in the estimation of e.s.d.'s in distances, angles
and torsion angles; correlations between e.s.d.'s in cell parameters are only
used when they are defined by crystal symmetry. An approximate (isotropic)
treatment of cell e.s.d.'s is used for estimating e.s.d.'s involving l.s.
planes.
;
loop_
    _geom_bond_atom_site_label_1
    _geom_bond_atom_site_label_2
    _geom_bond_site_symmetry_2
    _geom_bond_distance
    _geom_bond_publ_flag
    Cl1 C10 . 1.741(2) ?
    O1 C3 . 1.199(3) ?
    O2 C3 . 1.328(3) ?
    O2 C2 . 1.456(3) ?
    O3 C14 . 1.214(3) ?
    N1 N2 . 1.340(2) ?
    N1 C4 . 1.360(3) ?
    N1 C13 . 1.449(3) ?
    N2 C6 . 1.346(3) ?
    C1 C2 . 1.475(4) ?
    C1 H1A . 0.9600 ?
    C1 H1B . 0.9600 ?
    C1 H1C . 0.9600 ?
    C2 H2A . 0.9700 ?
    C2 H2B . 0.9700 ?
    C3 C4 . 1.465(3) ?
    C4 C5 . 1.367(3) ?
    C5 C6 . 1.390(3) ?
    C5 H5 . 0.9300 ?
    C6 C7 . 1.464(3) ?
    C7 C12 . 1.381(3) ?
    C7 C8 . 1.388(3) ?
    C8 C9 . 1.381(3) ?
    C8 H8 . 0.9300 ?
    C9 C10 . 1.373(3) ?
    C9 H9 . 0.9300 ?
    C10 C11 . 1.363(3) ?
    C11 C12 . 1.374(3) ?
    C11 H11 . 0.9300 ?
    C12 H12 . 0.9300 ?
    C13 C14 . 1.508(3) ?
    C13 H13A . 0.9700 ?
    C13 H13B . 0.9700 ?
    C14 C15 . 1.486(3) ?
    C15 C20 . 1.374(4) ?
    C15 C16 . 1.381(4) ?
    C16 C17 . 1.380(4) ?
    C16 H16 . 0.9300 ?
    C17 C18 . 1.358(5) ?
    C17 H17 . 0.9300 ?
    C18 C19 . 1.368(5) ?
    C18 H18 . 0.9300 ?
    C19 C20 . 1.373(4) ?
    C19 H19 . 0.9300 ?
    C20 H20 . 0.9300 ?
loop_
    _geom_angle_atom_site_label_1
    _geom_angle_atom_site_label_2
    _geom_angle_atom_site_label_3
    _geom_angle_site_symmetry_1
    _geom_angle_site_symmetry_3
    _geom_angle
    _geom_angle_publ_flag
    C3 O2 C2 . . 116.6(2) ?
    N2 N1 C4 . . 111.60(17) ?
    N2 N1 C13 . . 117.93(18) ?
    C4 N1 C13 . . 130.3(2) ?
    N1 N2 C6 . . 105.50(18) ?
    C2 C1 H1A . . 109.5 ?
    C2 C1 H1B . . 109.5 ?
    H1A C1 H1B . . 109.5 ?
    C2 C1 H1C . . 109.5 ?
    H1A C1 H1C . . 109.5 ?
    H1B C1 H1C . . 109.5 ?
    O2 C2 C1 . . 107.8(2) ?
    O2 C2 H2A . . 110.2 ?
    C1 C2 H2A . . 110.2 ?
    O2 C2 H2B . . 110.2 ?
    C1 C2 H2B . . 110.2 ?
    H2A C2 H2B . . 108.5 ?
    O1 C3 O2 . . 123.5(2) ?
    O1 C3 C4 . . 122.6(2) ?
    O2 C3 C4 . . 113.8(2) ?
    N1 C4 C5 . . 106.7(2) ?
    N1 C4 C3 . . 126.4(2) ?
    C5 C4 C3 . . 126.8(2) ?
    C4 C5 C6 . . 105.9(2) ?
    C4 C5 H5 . . 127.1 ?
    C6 C5 H5 . . 127.1 ?
    N2 C6 C5 . . 110.3(2) ?
    N2 C6 C7 . . 119.5(2) ?
    C5 C6 C7 . . 130.1(2) ?
    C12 C7 C8 . . 117.6(2) ?
    C12 C7 C6 . . 120.2(2) ?
    C8 C7 C6 . . 122.3(2) ?
    C9 C8 C7 . . 120.8(2) ?
    C9 C8 H8 . . 119.6 ?
    C7 C8 H8 . . 119.6 ?
    C10 C9 C8 . . 119.6(2) ?
    C10 C9 H9 . . 120.2 ?
    C8 C9 H9 . . 120.2 ?
    C11 C10 C9 . . 120.7(2) ?
    C11 C10 Cl1 . . 119.4(2) ?
    C9 C10 Cl1 . . 119.94(19) ?
    C10 C11 C12 . . 119.3(2) ?
    C10 C11 H11 . . 120.4 ?
    C12 C11 H11 . . 120.4 ?
    C11 C12 C7 . . 122.0(2) ?
    C11 C12 H12 . . 119.0 ?
    C7 C12 H12 . . 119.0 ?
    N1 C13 C14 . . 114.3(2) ?
    N1 C13 H13A . . 108.7 ?
    C14 C13 H13A . . 108.7 ?
    N1 C13 H13B . . 108.7 ?
    C14 C13 H13B . . 108.7 ?
    H13A C13 H13B . . 107.6 ?
    O3 C14 C15 . . 121.5(2) ?
    O3 C14 C13 . . 121.4(2) ?
    C15 C14 C13 . . 117.1(2) ?
    C20 C15 C16 . . 118.7(2) ?
    C20 C15 C14 . . 119.0(2) ?
    C16 C15 C14 . . 122.3(2) ?
    C17 C16 C15 . . 120.3(3) ?
    C17 C16 H16 . . 119.9 ?
    C15 C16 H16 . . 119.9 ?
    C18 C17 C16 . . 120.2(3) ?
    C18 C17 H17 . . 119.9 ?
    C16 C17 H17 . . 119.9 ?
    C17 C18 C19 . . 120.0(3) ?
    C17 C18 H18 . . 120.0 ?
    C19 C18 H18 . . 120.0 ?
    C18 C19 C20 . . 120.2(3) ?
    C18 C19 H19 . . 119.9 ?
    C20 C19 H19 . . 119.9 ?
    C19 C20 C15 . . 120.7(3) ?
    C19 C20 H20 . . 119.7 ?
    C15 C20 H20 . . 119.7 ?
loop_
    _geom_torsion_atom_site_label_1
    _geom_torsion_atom_site_label_2
    _geom_torsion_atom_site_label_3
    _geom_torsion_atom_site_label_4
    _geom_torsion_site_symmetry_1
    _geom_torsion_site_symmetry_2
    _geom_torsion_site_symmetry_3
    _geom_torsion_site_symmetry_4
    _geom_torsion
    _geom_torsion_publ_flag
    C4 N1 N2 C6 . . . . 0.1(3) ?
    C13 N1 N2 C6 . . . . -175.2(2) ?
    C3 O2 C2 C1 . . . . 176.2(3) ?
    C2 O2 C3 O1 . . . . 0.3(4) ?
    C2 O2 C3 C4 . . . . -178.7(2) ?
    N2 N1 C4 C5 . . . . -0.1(3) ?
    C13 N1 C4 C5 . . . . 174.5(2) ?
    N2 N1 C4 C3 . . . . 178.1(2) ?
    C13 N1 C4 C3 . . . . -7.4(4) ?
    O1 C3 C4 N1 . . . . 175.6(3) ?
    O2 C3 C4 N1 . . . . -5.4(4) ?
    O1 C3 C4 C5 . . . . -6.6(4) ?
    O2 C3 C4 C5 . . . . 172.4(2) ?
    N1 C4 C5 C6 . . . . 0.1(3) ?
    C3 C4 C5 C6 . . . . -178.1(2) ?
    N1 N2 C6 C5 . . . . 0.0(3) ?
    N1 N2 C6 C7 . . . . 179.9(2) ?
    C4 C5 C6 N2 . . . . 0.0(3) ?
    C4 C5 C6 C7 . . . . -179.9(2) ?
    N2 C6 C7 C12 . . . . -3.7(4) ?
    C5 C6 C7 C12 . . . . 176.1(3) ?
    N2 C6 C7 C8 . . . . 177.5(2) ?
    C5 C6 C7 C8 . . . . -2.7(4) ?
    C12 C7 C8 C9 . . . . -0.4(4) ?
    C6 C7 C8 C9 . . . . 178.4(2) ?
    C7 C8 C9 C10 . . . . -0.5(4) ?
    C8 C9 C10 C11 . . . . 1.1(4) ?
    C8 C9 C10 Cl1 . . . . -179.8(2) ?
    C9 C10 C11 C12 . . . . -0.9(5) ?
    Cl1 C10 C11 C12 . . . . -180.0(2) ?
    C10 C11 C12 C7 . . . . -0.1(5) ?
    C8 C7 C12 C11 . . . . 0.7(4) ?
    C6 C7 C12 C11 . . . . -178.2(3) ?
    N2 N1 C13 C14 . . . . -100.5(2) ?
    C4 N1 C13 C14 . . . . 85.2(3) ?
    N1 C13 C14 O3 . . . . 6.4(3) ?
    N1 C13 C14 C15 . . . . -174.04(19) ?
    O3 C14 C15 C20 . . . . -4.0(4) ?
    C13 C14 C15 C20 . . . . 176.4(2) ?
    O3 C14 C15 C16 . . . . 176.2(3) ?
    C13 C14 C15 C16 . . . . -3.4(4) ?
    C20 C15 C16 C17 . . . . -0.9(5) ?
    C14 C15 C16 C17 . . . . 178.8(3) ?
    C15 C16 C17 C18 . . . . 0.4(5) ?
    C16 C17 C18 C19 . . . . 0.1(6) ?
    C17 C18 C19 C20 . . . . 0.0(7) ?
    C18 C19 C20 C15 . . . . -0.5(6) ?
    C16 C15 C20 C19 . . . . 1.0(5) ?
    C14 C15 C20 C19 . . . . -178.8(3) ?
loop_
    _geom_hbond_atom_site_label_D
    _geom_hbond_atom_site_label_H
    _geom_hbond_atom_site_label_A
    _geom_hbond_site_symmetry_A
    _geom_hbond_distance_DH
    _geom_hbond_distance_HA
    _geom_hbond_distance_DA
    _geom_hbond_angle_DHA
    C5 H5 O1 2_666 0.93 2.52 3.410(3) 161
    C8 H8 O1 2_666 0.93 2.42 3.348(4) 180
    C9 H9 O3 2_766 0.93 2.56 3.434(3) 157
    C13 H13A Cg1 2_776 0.97 2.80 3.605(3) 140
data_global
_journal_date_recd_electronic     2011-06-17
_journal_date_accepted     2011-06-30
_journal_name_full     'Acta Crystallographica, Section E'
_journal_year     2011
_journal_volume     67
_journal_issue      8
_journal_page_first     o1910
_journal_page_last     o1911
_journal_paper_category     QO
_journal_coeditor_code     VM2105
loop_
    _publ_contact_author_name
    _publ_contact_author_address
    _publ_contact_author_email
    _publ_contact_author_fax
    _publ_contact_author_phone
    'Bao-Xiang Zhao '
;
      School of Chemistry and Chemical Engineering,
      Shandong University,
      Jinan 250100,
      People's Republic of China
;
 'bxzhao@sdu.edu.cn' '0086-531-88366425' '0086-531-883664464'
_publ_section_title
;
Ethyl
3-(4-chlorophenyl)-1-(2-oxo-2-phenylethyl)-1<i>H</i>-pyrazole-5-carboxylate
;
loop_
    _publ_author_name
    _publ_author_footnote
    _publ_author_address
    'Zheng, Liang-Wen' .
;
School of Chemistry and Chemical Engineering,
Shandong University,
Jinan 250100,
People's Republic of China
;
    'Liu, Yin-Rui' .
;
School of Chemistry and Chemical Engineering,
Shandong University,
Jinan 250100,
People's Republic of China
;
    'Zhao, Bao-Xiang' .
;
School of Chemistry and Chemical Engineering,
Shandong University,
Jinan 250100,
People's Republic of China
;
