# Supplementary material for: Ethyl 3-(4-chloro­phen­yl)-1-(2-oxo-2-phenyl­eth­yl)-1H-pyrazole-5-carboxyl­ate
Source: Acta Crystallogr Sect E Struct Rep Online. 2011 Jul 6;67(Pt 8):o1910–1. doi: 10.1107/S1600536811025918 (PMC3212303; doi:10.1107/S1600536811025918)
Supplement: Supplementary file 2 [file e-67-o1910-Isup2.hkl]

# 
# h,k,l, Fc-squared, Fo-squared, sigma(Fo-squared) and status flag 
# 
data_I
_shelx_title ' 1 in P-1' 
_shelx_refln_list_code          4 
_shelx_F_calc_maximum      158.76 
_exptl_crystal_F_000       384.00 
_reflns_d_resolution_high  0.8394 
 
loop_ 
 _symmetry_equiv_pos_as_xyz 
 'x, y, z' 
 '-x, -y, -z' 
 
_cell_length_a     7.7238 
_cell_length_b     8.3820 
_cell_length_c    15.8143 
_cell_angle_alpha  98.667 
_cell_angle_beta   93.828 
_cell_angle_gamma 113.849 
 
_shelx_F_squared_multiplier     1.000 
 
loop_ 
 _refln_index_h 
 _refln_index_k 
 _refln_index_l 
 _refln_F_squared_calc 
 _refln_F_squared_meas 
 _refln_F_squared_sigma 
 _refln_observed_status 
   1   0   0     1317.99     1329.20     13.21 o 
   2   0   0      439.79      475.19      6.05 o 
   3   0   0        0.92        2.87      1.16 o 
   4   0   0       71.34       64.65      3.36 o 
   5   0   0       22.92       24.03      2.83 o 
   6   0   0        2.15       -0.67      1.61 o 
   7   0   0        4.41       17.49      4.77 o 
   8   0   0        5.64        9.70      4.17 o 
  -8   1   0        0.00        2.51      2.99 o 
  -7   1   0        4.73        3.80      3.41 o 
  -6   1   0      169.30      164.14      8.83 o 
  -5   1   0      635.71      649.02     15.51 o 
  -4   1   0      262.83      267.55      6.04 o 
  -3   1   0      155.70      160.80      3.88 o 
  -1   1   0     2417.58     2361.66     28.45 o 
   0   1   0       49.80       43.62      1.66 o 
   1   1   0        0.31       -0.68      0.46 o 
   2   1   0       12.58       15.32      2.13 o 
   3   1   0      479.98      456.47      7.74 o 
   4   1   0       42.69       55.40      3.47 o 
   5   1   0        0.05       -0.56      1.46 o 
   6   1   0       36.15       23.82      3.32 o 
   7   1   0       49.73       53.98      7.44 o 
  -8   2   0        0.78       -0.99      2.35 o 
  -7   2   0       10.16       13.15      3.80 o 
  -6   2   0       39.18       42.51      5.00 o 
  -5   2   0        0.65        2.90      1.80 o 
  -4   2   0       32.90       23.80      2.99 o 
  -3   2   0     1107.16     1073.14     15.75 o 
  -2   2   0        6.92       12.83      1.68 o 
  -1   2   0      750.31      711.52      6.99 o 
   0   2   0      333.86      301.75      6.26 o 
   1   2   0       47.93       42.27      1.90 o 
   2   2   0     1188.70     1135.22     12.06 o 
   3   2   0        5.55        4.09      1.33 o 
   4   2   0        8.69        6.32      1.76 o 
   5   2   0        7.83        3.82      4.61 o 
   6   2   0       49.21       48.43      4.50 o 
   7   2   0        2.17        1.13      2.72 o 
  -9   3   0        5.81        3.48      3.43 o 
  -8   3   0       15.14       17.72      4.75 o 
  -7   3   0       57.55       63.04      6.52 o 
  -6   3   0        3.86        7.21      2.67 o 
  -5   3   0       23.17       27.37      3.66 o 
  -4   3   0      570.08      597.13     13.13 o 
  -3   3   0      251.82      232.57      7.31 o 
  -2   3   0      146.07      144.99      5.21 o 
  -1   3   0      335.39      332.02      7.68 o 
   0   3   0      750.41      740.33      8.04 o 
   1   3   0       49.20       49.12      2.85 o 
   2   3   0       40.65       45.60      4.00 o 
   3   3   0       19.62       19.34      3.28 o 
   4   3   0       17.56       22.64      5.71 o 
   5   3   0       31.41       35.44      5.61 o 
   6   3   0        2.44        2.34      2.00 o 
  -9   4   0        0.06       -0.12      2.97 o 
  -8   4   0       38.25       53.17      6.82 o 
  -7   4   0        1.01       -0.58      1.98 o 
  -6   4   0        5.18        8.80      2.88 o 
  -5   4   0      262.07      263.49      9.80 o 
  -4   4   0        0.09        1.66      1.27 o 
  -3   4   0        1.40        1.15      0.84 o 
  -2   4   0      531.46      505.76     11.01 o 
  -1   4   0       16.48       17.68      3.01 o 
   0   4   0        8.72       11.90      1.47 o 
   1   4   0       14.99       12.29      1.67 o 
   2   4   0      167.23      155.64      5.02 o 
   3   4   0        0.86        2.55      1.49 o 
   4   4   0       40.97       28.37      3.32 o 
   5   4   0        5.47        5.96      6.36 o 
   6   4   0       12.80       11.04      2.78 o 
  -9   5   0        0.11        0.85      2.81 o 
  -8   5   0        5.09        1.36      2.97 o 
  -7   5   0      212.66      222.81     10.74 o 
  -6   5   0        3.43        5.97      2.74 o 
  -5   5   0      378.60      398.62     12.80 o 
  -4   5   0      106.91      115.27      6.50 o 
  -3   5   0       56.90       54.17      4.29 o 
  -2   5   0       23.78       28.89      1.70 o 
  -1   5   0      356.34      359.39     11.76 o 
   0   5   0      117.81      109.55      3.73 o 
   1   5   0        3.86        3.21      1.13 o 
   2   5   0       79.53       77.94      4.41 o 
   3   5   0       40.97       41.61      3.60 o 
   4   5   0        2.92        6.66      2.74 o 
   5   5   0        1.21        3.32      1.94 o 
  -8   6   0        9.60       12.65      4.10 o 
  -7   6   0       16.63       22.92      4.72 o 
  -6   6   0        8.96        9.08      3.27 o 
  -5   6   0        3.78        1.47      1.84 o 
  -4   6   0        2.58        2.27      1.27 o 
  -3   6   0        2.08        1.94      1.66 o 
  -2   6   0       71.19       79.24      5.48 o 
  -1   6   0        5.91        6.10      2.12 o 
   0   6   0       73.47       81.54      5.81 o 
   1   6   0       75.39       75.88      6.03 o 
   2   6   0      114.39      124.74      5.35 o 
   3   6   0      207.08      205.98      9.15 o 
   4   6   0        1.17        0.78      1.62 o 
  -8   7   0        3.01        5.30      3.36 o 
  -7   7   0        0.00        0.55      2.35 o 
  -6   7   0        0.02        1.73      2.30 o 
  -5   7   0       19.67       22.94      3.18 o 
  -4   7   0        0.22       -0.58      0.97 o 
  -3   7   0       23.62       31.56      4.61 o 
  -2   7   0       66.57       65.67      6.06 o 
  -1   7   0       25.50       27.55      4.49 o 
   0   7   0       62.50       53.06      5.97 o 
   1   7   0       57.28       66.81      6.77 o 
   2   7   0       20.71       27.14      5.21 o 
   3   7   0        0.40        2.07      2.65 o 
  -8   8   0        1.08       -3.27      2.51 o 
  -7   8   0        1.81        2.79      2.99 o 
  -6   8   0        0.00        0.05      2.14 o 
  -5   8   0       11.53       21.77      4.65 o 
  -4   8   0        0.30        0.93      1.05 o 
  -3   8   0        3.71        3.46      2.40 o 
  -2   8   0        0.00        1.38      2.07 o 
  -1   8   0        4.95        7.33      2.99 o 
   0   8   0       33.60       25.04      4.79 o 
   1   8   0        5.70        6.91      3.13 o 
  -6   9   0        1.91       -0.14      2.72 o 
  -5   9   0       17.58       13.80      3.61 o 
  -4   9   0        1.62        3.45      2.18 o 
  -3   9   0       21.47       20.73      4.58 o 
  -2   9   0       14.25       16.29      4.03 o 
  -1   9   0       20.40       23.11      4.79 o 
   0  -9   1        5.56        8.41      3.34 o 
   1  -9   1        0.00       -0.21      1.89 o 
   2  -9   1        5.74        7.46      2.95 o 
   3  -9   1        7.34        5.30      2.99 o 
   4  -9   1        3.54        3.85      1.70 o 
   5  -9   1        0.26        0.28      1.75 o 
   6  -9   1        0.25        1.29      2.26 o 
  -1  -8   1        2.75       -1.36      1.66 o 
   0  -8   1        4.57        7.58      3.04 o 
   1  -8   1        2.36        1.91      2.21 o 
   2  -8   1        7.35        3.99      2.35 o 
   3  -8   1        1.16        0.74      1.61 o 
   4  -8   1        0.35       -0.82      1.05 o 
   5  -8   1       25.34       26.20      3.67 o 
   6  -8   1       33.87       37.69      6.01 o 
   7  -8   1        1.43       -1.34      2.56 o 
   8  -8   1        0.38        0.58      2.81 o 
  -3  -7   1       13.50       14.12      3.96 o 
  -2  -7   1        5.80        3.76      2.60 o 
  -1  -7   1        1.40        0.99      1.77 o 
   0  -7   1        7.85        7.26      2.88 o 
   1  -7   1       12.20       11.29      2.99 o 
   2  -7   1       13.23       14.28      3.34 o 
   3  -7   1        3.12        6.93      2.63 o 
   4  -7   1      104.66      101.17      5.10 o 
   5  -7   1       13.76       10.90      3.20 o 
   6  -7   1        0.29       -0.35      1.66 o 
   7  -7   1       12.15       11.38      4.03 o 
   8  -7   1        0.05       -0.69      2.51 o 
  -4  -6   1        5.30        6.65      2.10 o 
  -3  -6   1       77.09       71.32      4.83 o 
  -2  -6   1      148.15      150.17      9.46 o 
  -1  -6   1        6.13        4.46      1.43 o 
   0  -6   1       69.58       67.75      5.01 o 
   1  -6   1       49.72       55.93      2.89 o 
   2  -6   1       11.58       12.44      2.79 o 
   3  -6   1       18.30       19.58      3.46 o 
   4  -6   1       78.14       83.21      4.79 o 
   5  -6   1       34.29       37.16      4.95 o 
   6  -6   1        6.66        7.37      3.04 o 
   7  -6   1       22.47       19.35      4.52 o 
   8  -6   1       48.85       36.26      6.13 o 
  -5  -5   1        0.17        0.74      3.39 o 
  -4  -5   1        3.98        4.37      2.37 o 
  -3  -5   1       40.88       37.00      3.45 o 
  -2  -5   1        4.61        4.45      1.45 o 
  -1  -5   1      163.04      174.88      5.21 o 
   0  -5   1       49.40       54.93      2.76 o 
   1  -5   1      115.72      136.81      3.86 o 
   2  -5   1       24.40       24.28      3.25 o 
   3  -5   1      225.59      250.95      6.50 o 
   4  -5   1       12.19       10.30      2.65 o 
   5  -5   1      369.59      370.43     12.45 o 
   6  -5   1        1.46        2.49      2.30 o 
   7  -5   1        0.25        0.16      2.14 o 
   8  -5   1       24.24       27.53      5.57 o 
   9  -5   1        0.00       -1.82      3.09 o 
  -6  -4   1        8.81        6.99      2.15 o 
  -5  -4   1        0.37       -0.26      1.49 o 
  -4  -4   1        0.58        1.28      1.44 o 
  -3  -4   1       31.48       37.93      4.73 o 
  -2  -4   1       36.59       37.91      2.82 o 
  -1  -4   1       29.02       25.33      2.20 o 
   0  -4   1      696.72      655.22      8.59 o 
   1  -4   1      464.29      463.43      8.83 o 
   2  -4   1       75.95       89.62      4.65 o 
   3  -4   1       90.36       99.60      3.81 o 
   4  -4   1        1.99        1.54      1.43 o 
   5  -4   1        1.97        0.94      1.70 o 
   6  -4   1       25.58       26.40      4.40 o 
   7  -4   1       15.76       23.04      4.49 o 
   8  -4   1       10.22        5.97      3.62 o 
   9  -4   1        0.02        0.05      2.86 o 
  -6  -3   1        1.85        2.86      2.08 o 
  -5  -3   1        2.05        4.13      1.89 o 
  -4  -3   1       14.53       12.68      3.67 o 
  -3  -3   1       17.85       22.24      2.44 o 
  -2  -3   1        9.55       11.05      1.62 o 
  -1  -3   1       14.99       15.71      1.59 o 
   0  -3   1      117.72      125.33      3.75 o 
   1  -3   1      329.73      322.25      7.38 o 
   2  -3   1        5.89        4.71      1.97 o 
   3  -3   1      377.28      377.44      9.37 o 
   4  -3   1       38.20       42.81      3.92 o 
   5  -3   1      202.38      189.90      8.00 o 
   6  -3   1       57.22       60.80      5.64 o 
   7  -3   1       16.37       20.34      4.54 o 
   8  -3   1        9.59        2.35      3.41 o 
   9  -3   1        0.19        1.47      3.16 o 
  -7  -2   1        0.58        1.36      5.02 o 
  -6  -2   1        0.57       -0.24      1.74 o 
  -5  -2   1       75.37       80.72      4.68 o 
  -4  -2   1       65.36       63.97      3.82 o 
  -3  -2   1      264.68      257.91      6.93 o 
  -2  -2   1      620.53      596.85      8.24 o 
  -1  -2   1      496.43      437.86      6.66 o 
   0  -2   1     7905.73     7708.58     41.18 o 
   1  -2   1     1373.25     1294.08     14.42 o 
   2  -2   1      418.08      419.31      8.15 o 
   3  -2   1        2.85        1.73      0.99 o 
   4  -2   1       48.97       51.33      3.92 o 
   5  -2   1        1.17        0.18      1.52 o 
   6  -2   1        1.04        2.74      2.63 o 
   7  -2   1       50.75       39.88      5.81 o 
   8  -2   1        0.01        3.69      3.20 o 
  -7  -1   1       22.85       22.61      3.81 o 
  -6  -1   1      131.29      116.75      5.65 o 
  -5  -1   1       73.75       77.97      4.36 o 
  -4  -1   1        4.24        8.38      1.72 o 
  -3  -1   1     1351.14     1418.41     22.11 o 
  -2  -1   1       19.97       18.74      1.54 o 
  -1  -1   1     4718.89     4595.83     47.78 o 
   0  -1   1      386.61      341.09      4.75 o 
   1  -1   1      395.34      389.08      5.86 o 
   2  -1   1     3801.65     3865.23     33.88 o 
   3  -1   1     1088.21     1053.27     15.86 o 
   4  -1   1      299.44      313.51      9.57 o 
   5  -1   1        0.87        1.70      2.05 o 
   6  -1   1       21.48       22.21      4.35 o 
   7  -1   1      182.28      166.09      9.91 o 
   8  -1   1        0.17       -0.97      2.56 o 
  -8   0   1        0.07        1.04      2.74 o 
  -7   0   1        3.87        1.50      2.81 o 
  -6   0   1       32.18       26.99      8.66 o 
  -5   0   1       21.86       21.03      2.65 o 
  -4   0   1       55.34       64.73      3.27 o 
  -3   0   1      730.38      755.49      9.27 o 
  -2   0   1    13634.62    13789.50    303.43 o 
  -1   0   1      274.18      291.01      4.60 o 
   1   0   1     2096.81     1993.34     18.42 o 
   2   0   1     1484.96     1484.42     12.34 o 
   3   0   1      642.16      626.78      8.70 o 
   4   0   1       48.12       59.14      3.31 o 
   5   0   1       26.65       26.98      4.33 o 
   6   0   1      103.67      104.61      7.99 o 
   7   0   1       11.56       18.75      4.75 o 
   8   0   1        8.46        2.93      3.29 o 
  -8   1   1        1.42        8.62      3.85 o 
  -7   1   1      107.04      120.65      8.34 o 
  -6   1   1      252.30      239.41      7.22 o 
  -5   1   1       32.26       40.02      3.90 o 
  -4   1   1      304.63      276.51     13.70 o 
  -3   1   1      549.89      503.07      5.48 o 
  -2   1   1       47.10       41.48      1.69 o 
  -1   1   1      420.62      394.33      3.39 o 
   1   1   1        1.82        0.98      0.61 o 
   2   1   1      135.49      156.11      4.57 o 
   3   1   1      196.22      191.17      5.53 o 
   4   1   1       16.37       23.19      2.65 o 
   5   1   1        4.98        5.81      2.12 o 
   6   1   1       20.97       24.12      5.04 o 
   7   1   1        1.34       -0.51      2.88 o 
  -8   2   1        0.29        4.88      3.29 o 
  -7   2   1       17.78       22.21      4.77 o 
  -6   2   1       74.16       73.25      6.24 o 
  -5   2   1        9.33       10.69      2.65 o 
  -4   2   1        6.53       12.30      2.35 o 
  -3   2   1       26.26       32.24      2.06 o 
  -2   2   1      786.13      780.25      6.83 o 
  -1   2   1       92.40       90.77      2.40 o 
   1   2   1       64.79       64.69      2.32 o 
   2   2   1       29.35       30.52      2.16 o 
   3   2   1      246.55      254.37      6.31 o 
   4   2   1      102.26      107.03      4.71 o 
   5   2   1       13.42        6.80      2.07 o 
   6   2   1        4.10        5.69      3.09 o 
   7   2   1        1.41        3.62      2.99 o 
  -9   3   1        6.14        3.25      3.41 o 
  -8   3   1        0.38       -2.95      2.67 o 
  -7   3   1       10.27       12.58      3.82 o 
  -6   3   1      146.43      154.04      7.86 o 
  -5   3   1      197.56      198.77      8.00 o 
  -4   3   1      103.47      101.38      5.28 o 
  -3   3   1        3.94        3.33      0.88 o 
  -2   3   1      408.18      373.95      6.04 o 
  -1   3   1      358.06      346.04      5.50 o 
   0   3   1       30.32       30.42      1.26 o 
   1   3   1        0.13        0.75      0.64 o 
   2   3   1      143.72      142.08      6.07 o 
   3   3   1      371.29      355.41     11.20 o 
   4   3   1        8.78        5.97      1.82 o 
   5   3   1       48.49       60.21      7.48 o 
   6   3   1        3.12        3.99      2.93 o 
  -9   4   1        1.18       -3.16      2.40 o 
  -7   4   1       85.37      102.21      7.28 o 
  -6   4   1        2.83        1.68      1.87 o 
  -5   4   1        7.11        8.59      2.46 o 
  -4   4   1       33.25       32.12      3.71 o 
  -3   4   1      386.91      378.43      6.03 o 
  -2   4   1      118.72      106.39      4.31 o 
  -1   4   1        9.64        7.22      0.82 o 
   0   4   1      933.96      923.00      8.13 o 
   1   4   1        2.94        4.25      1.15 o 
   2   4   1      196.52      198.43      5.72 o 
   3   4   1      285.44      262.60      7.28 o 
   4   4   1       13.49       11.25      3.81 o 
   5   4   1       19.93       24.28      3.56 o 
  -9   5   1        3.61       -1.77      2.63 o 
  -8   5   1        5.44        3.57      2.93 o 
  -7   5   1       69.64       79.03      7.19 o 
  -6   5   1       14.10       14.84      3.50 o 
  -5   5   1       30.24       24.08      3.89 o 
  -4   5   1      239.70      263.78      7.00 o 
  -3   5   1        3.56        6.13      2.17 o 
  -2   5   1      258.26      261.94      8.97 o 
  -1   5   1        3.72        2.32      0.89 o 
   0   5   1      116.26      124.13      3.92 o 
   1   5   1       30.40       35.25      3.17 o 
   2   5   1       88.10       97.80      4.41 o 
   3   5   1       48.79       56.50      4.14 o 
   4   5   1       45.68       43.92      4.22 o 
   5   5   1       13.07        6.63      2.66 o 
  -8   6   1        3.16       -1.17      2.60 o 
  -7   6   1        6.60        5.30      2.74 o 
  -6   6   1        6.53        3.96      2.53 o 
  -5   6   1       22.21       19.21      3.99 o 
  -4   6   1       56.23       68.27      7.03 o 
  -3   6   1        1.90        0.71      1.45 o 
  -2   6   1       56.48       65.92      5.09 o 
  -1   6   1       57.08       54.17      5.07 o 
   0   6   1       51.08       49.37      5.32 o 
   1   6   1       23.89       34.49      4.95 o 
   2   6   1       55.90       62.02      6.66 o 
   3   6   1        0.14       -0.50      1.35 o 
   4   6   1        2.81        2.95      2.06 o 
  -8   7   1        6.74        1.17      3.02 o 
  -7   7   1        5.05        5.58      2.99 o 
  -6   7   1       20.70       25.57      4.95 o 
  -5   7   1        0.11        0.60      1.35 o 
  -4   7   1       40.27       42.36      4.04 o 
  -3   7   1      156.49      153.64      8.30 o 
  -2   7   1       96.96       89.31      6.52 o 
  -1   7   1        5.97        4.65      2.42 o 
   0   7   1       25.36       27.18      4.81 o 
   1   7   1        7.16        2.76      2.21 o 
   2   7   1        0.09        5.00      2.95 o 
  -7   8   1        5.65        4.75      3.23 o 
  -6   8   1        2.48        1.29      2.51 o 
  -5   8   1        0.32        0.80      1.42 o 
  -4   8   1       71.18       82.72      7.49 o 
  -3   8   1        5.05        5.62      2.70 o 
  -2   8   1        2.68       -0.39      1.77 o 
  -1   8   1        0.78        1.77      2.30 o 
   0   8   1       22.74       16.22      3.89 o 
   1   8   1        2.23        5.09      2.65 o 
  -6   9   1        1.06        0.97      2.86 o 
  -5   9   1       24.59       24.48      8.48 o 
  -4   9   1       38.05       48.43      6.77 o 
  -3   9   1        0.44       -0.21      1.87 o 
  -2   9   1       17.02       12.44      3.78 o 
  -1   9   1        4.05        6.80      3.29 o 
   0  -9   2        0.22        0.74      2.40 o 
   1  -9   2        0.02       -2.12      1.80 o 
   2  -9   2       10.09        8.59      3.06 o 
   3  -9   2        0.55        1.22      2.12 o 
   4  -9   2        7.96        4.37      2.08 o 
   5  -9   2        5.30        6.30      2.82 o 
   6  -9   2        0.03        0.94      2.05 o 
  -1  -8   2        2.00       -2.23      2.14 o 
   0  -8   2        0.30       -2.31      1.54 o 
   1  -8   2        1.39        2.65      2.19 o 
   2  -8   2        0.00        3.39      2.03 o 
   3  -8   2        0.28       -0.78      1.50 o 
   4  -8   2       16.16       15.60      3.19 o 
   5  -8   2        0.06        1.55      1.47 o 
   6  -8   2        3.31        3.62      2.58 o 
   7  -8   2        9.05       13.13      3.92 o 
  -3  -7   2        0.90        0.87      3.11 o 
  -2  -7   2        0.01        1.24      1.98 o 
  -1  -7   2       27.99       35.11      5.18 o 
   0  -7   2        4.02        6.52      2.46 o 
   1  -7   2       17.38       26.63      4.19 o 
   2  -7   2        7.19        7.19      2.33 o 
   3  -7   2        0.76        1.13      1.66 o 
   4  -7   2       31.21       21.36      2.90 o 
   5  -7   2       57.35       50.09      6.13 o 
   6  -7   2        0.38        0.21      2.00 o 
   7  -7   2        3.10        0.16      2.12 o 
   8  -7   2        7.40        3.96      3.62 o 
  -4  -6   2        0.40        2.32      1.68 o 
  -3  -6   2        7.53       12.97      2.40 o 
  -2  -6   2      110.87      112.49      8.21 o 
  -1  -6   2       61.55       68.15      3.78 o 
   0  -6   2        0.93        0.06      0.94 o 
   1  -6   2      260.20      256.43      6.06 o 
   2  -6   2        0.15       -0.15      0.71 o 
   3  -6   2       26.32       26.14      2.54 o 
   4  -6   2       30.45       29.59      3.09 o 
   5  -6   2       18.22       22.65      3.99 o 
   6  -6   2       30.87       32.78      5.25 o 
   7  -6   2        0.45        3.02      2.37 o 
   8  -6   2       21.92       13.75      4.35 o 
  -5  -5   2        2.37        2.16      1.83 o 
  -4  -5   2       31.10       35.72      5.54 o 
  -3  -5   2       10.97       10.38      2.09 o 
  -2  -5   2      142.44      150.24      5.31 o 
  -1  -5   2       61.56       68.68      4.18 o 
   0  -5   2       31.24       32.22      2.37 o 
   1  -5   2      191.57      223.28      5.16 o 
   2  -5   2        7.84        5.90      1.89 o 
   3  -5   2       43.93       44.51      3.09 o 
   4  -5   2      119.14      124.05      6.89 o 
   5  -5   2       39.52       39.47      4.70 o 
   6  -5   2       37.69       39.10      5.07 o 
   7  -5   2        8.07        3.09      2.88 o 
   8  -5   2        8.14       15.64      4.49 o 
   9  -5   2        3.67       -3.66      2.44 o 
  -6  -4   2        0.21       -0.46      1.58 o 
  -5  -4   2        6.38        3.08      1.82 o 
  -4  -4   2        0.17        0.57      1.39 o 
  -3  -4   2       10.43       14.56      2.19 o 
  -2  -4   2      200.37      198.26      5.57 o 
  -1  -4   2      112.86      117.98      3.96 o 
   0  -4   2      133.14      152.81      8.66 o 
   1  -4   2        5.49        4.95      1.43 o 
   2  -4   2       24.51       29.24      3.13 o 
   3  -4   2      245.70      269.66      8.76 o 
   4  -4   2        7.86        9.65      2.35 o 
   5  -4   2        4.28        3.04      1.82 o 
   6  -4   2       14.29       17.53      3.64 o 
   7  -4   2        9.58       11.82      3.52 o 
   8  -4   2        2.46        0.23      2.79 o 
   9  -4   2        0.24       -3.73      2.49 o 
  -6  -3   2        2.94        6.94      2.10 o 
  -5  -3   2        2.76        0.78      1.85 o 
  -4  -3   2        1.07       -0.50      1.19 o 
  -3  -3   2       19.75       22.16      4.55 o 
  -2  -3   2      201.71      206.60      5.21 o 
  -1  -3   2       16.36       21.00      1.72 o 
   0  -3   2       61.27       60.48      2.62 o 
   1  -3   2      578.93      584.94     10.12 o 
   2  -3   2        7.95        5.83      1.02 o 
   3  -3   2       11.19        9.81      1.96 o 
   4  -3   2       27.31       29.51      3.43 o 
   5  -3   2       36.59       38.66      4.28 o 
   6  -3   2        1.04        2.12      2.23 o 
   7  -3   2       88.65       97.49      7.63 o 
   8  -3   2       20.13       20.37      4.93 o 
  -7  -2   2        7.75        6.49      2.24 o 
  -6  -2   2       21.89       20.55      5.10 o 
  -5  -2   2      105.69      103.27      4.93 o 
  -4  -2   2       50.45       53.65      6.35 o 
  -3  -2   2       63.89       63.87      4.63 o 
  -2  -2   2      858.86      834.36      9.83 o 
  -1  -2   2      401.51      373.15      7.18 o 
   0  -2   2     6674.27     6721.96     51.71 o 
   1  -2   2     7390.12     7667.34     33.87 o 
   2  -2   2      758.60      778.68     11.78 o 
   4  -2   2      129.54      123.45      5.95 o 
   5  -2   2        7.19        8.11      2.65 o 
   6  -2   2        6.51        8.39      3.23 o 
   7  -2   2       10.26        6.59      3.34 o 
   8  -2   2        8.50       13.34      4.28 o 
  -7  -1   2        1.65        0.61      1.73 o 
  -6  -1   2      201.40      174.02      6.71 o 
  -5  -1   2        6.08       10.80      2.71 o 
  -4  -1   2       30.37       34.02      2.75 o 
  -3  -1   2      714.57      750.50     11.32 o 
  -2  -1   2        9.49       11.69      1.29 o 
  -1  -1   2      555.93      530.41     12.72 o 
   0  -1   2     2548.78     2564.87     21.41 o 
   1  -1   2      358.28      327.89      5.50 o 
   2  -1   2       16.06       17.95      2.10 o 
   3  -1   2      291.95      315.41      8.53 o 
   4  -1   2      434.42      468.92     12.11 o 
   5  -1   2       15.50        9.47      2.93 o 
   6  -1   2        9.97       17.83      4.22 o 
   8  -1   2        8.17        4.95      3.59 o 
  -8   0   2        2.84        6.59      3.36 o 
  -7   0   2       20.14       17.91      3.09 o 
  -6   0   2        4.56        3.35      1.89 o 
  -5   0   2      149.18      142.02      5.18 o 
  -4   0   2      141.36      118.41      4.16 o 
  -3   0   2      315.72      301.81      4.12 o 
  -2   0   2     4858.54     4971.33     28.97 o 
  -1   0   2      626.33      616.38      6.87 o 
   0   0   2      492.91      477.26      5.32 o 
   1   0   2    10690.31    10218.83     79.91 o 
   2   0   2      296.87      285.60      4.45 o 
   3   0   2      427.09      418.09      6.18 o 
   4   0   2      517.73      517.92     10.96 o 
   5   0   2       16.27       15.39      3.64 o 
   6   0   2      103.75      111.62      8.20 o 
   7   0   2        2.92        2.60      3.23 o 
   8   0   2        2.62        1.04      3.32 o 
  -8   1   2        9.33        9.26      3.78 o 
  -7   1   2        2.23        2.82      1.94 o 
  -6   1   2       10.69        7.82      2.12 o 
  -5   1   2      253.72      270.10      6.70 o 
  -4   1   2     1429.42     1421.69     11.41 o 
  -3   1   2      781.89      797.11      7.18 o 
  -2   1   2      155.28      142.84      2.50 o 
  -1   1   2        2.16        1.88      0.48 o 
   0   1   2       88.81       82.31      2.70 o 
   1   1   2     1077.32     1025.43     13.51 o 
   2   1   2       85.37      106.72      3.87 o 
   3   1   2       53.99       52.64      1.97 o 
   4   1   2        4.02        1.61      2.05 o 
   5   1   2       63.02       57.86      6.11 o 
   6   1   2        0.72        2.19      2.81 o 
   7   1   2       13.15       18.45      4.88 o 
  -8   2   2       10.43       12.69      3.94 o 
  -7   2   2        0.00        1.13      2.63 o 
  -6   2   2       19.46       22.79      2.89 o 
  -5   2   2       87.69       87.85      3.71 o 
  -4   2   2       77.79       93.18      2.73 o 
  -3   2   2      111.29      115.07      2.53 o 
  -2   2   2      144.41      137.38      2.69 o 
  -1   2   2       23.02       26.86      1.45 o 
   0   2   2     1520.97     1520.55     16.69 o 
   1   2   2      399.90      377.29      5.72 o 
   2   2   2      663.44      702.85      9.71 o 
   3   2   2        3.92        7.73      1.64 o 
   4   2   2       72.57       71.28      4.49 o 
   5   2   2       27.56       36.70      5.37 o 
   6   2   2        0.20        0.85      2.35 o 
   7   2   2        9.99        5.16      3.59 o 
  -9   3   2        1.22       -0.58      2.76 o 
  -8   3   2        3.72        3.43      3.16 o 
  -7   3   2      106.30       91.41      6.82 o 
  -6   3   2       26.47       33.38      4.52 o 
  -5   3   2        9.68        6.61      1.96 o 
  -4   3   2     1262.20     1321.78     14.53 o 
  -3   3   2      347.50      324.62      6.56 o 
  -2   3   2       69.51       70.43      2.67 o 
  -1   3   2       87.00       75.11      2.65 o 
   0   3   2       84.48       79.83      3.01 o 
   1   3   2      598.11      566.02      5.86 o 
   2   3   2      356.04      366.25      7.25 o 
   3   3   2       39.75       36.04      9.41 o 
   4   3   2       15.84       18.11      2.78 o 
   5   3   2        6.38        6.82      3.18 o 
   6   3   2        0.07        3.87      2.76 o 
  -9   4   2        4.96        7.16      3.66 o 
  -8   4   2       17.81       13.27      3.85 o 
  -7   4   2       63.69       63.80      6.27 o 
  -6   4   2        4.82        5.30      2.35 o 
  -5   4   2       25.20       22.69      3.57 o 
  -4   4   2      324.97      327.67     16.37 o 
  -3   4   2      309.78      309.58      4.67 o 
  -2   4   2      337.42      351.21      6.69 o 
  -1   4   2       15.67       13.96      1.66 o 
   0   4   2      724.41      758.56      7.29 o 
   1   4   2      206.25      223.24      3.94 o 
   2   4   2       41.28       38.02      2.97 o 
   3   4   2      453.31      439.79     14.46 o 
   4   4   2      124.99      123.75      5.70 o 
   5   4   2        0.27        0.23      1.84 o 
  -9   5   2        3.07        7.44      3.39 o 
  -8   5   2        3.38        2.53      2.83 o 
  -7   5   2        6.53       10.85      3.34 o 
  -6   5   2       51.46       52.28      5.60 o 
  -5   5   2       15.70       20.43      3.80 o 
  -4   5   2        0.63        1.41      0.89 o 
  -3   5   2      581.88      600.07     10.12 o 
  -2   5   2        1.79        2.69      2.11 o 
  -1   5   2        0.04        0.20      0.77 o 
   0   5   2        0.02        1.38      0.67 o 
   1   5   2       38.20       38.69      3.94 o 
   2   5   2      111.11      123.84      5.01 o 
   3   5   2       42.44       39.66      3.71 o 
   4   5   2        7.08        5.12      2.02 o 
  -8   6   2        1.44        3.92      2.90 o 
  -7   6   2        0.94        1.22      2.28 o 
  -6   6   2       11.21        8.48      3.04 o 
  -5   6   2       33.95       32.88      4.91 o 
  -4   6   2       11.60        9.56      1.98 o 
  -3   6   2        7.60        6.15      2.12 o 
  -2   6   2       28.78       25.43      3.82 o 
  -1   6   2        0.97        1.15      1.43 o 
   0   6   2      327.44      333.47     11.99 o 
   1   6   2      185.63      175.59      9.24 o 
   2   6   2       33.70       34.81      5.53 o 
   3   6   2        0.43        3.23      2.76 o 
  -8   7   2        1.32       -2.74      2.10 o 
  -7   7   2        7.48        5.05      2.90 o 
  -6   7   2       27.71       24.77      5.09 o 
  -5   7   2       41.75       40.31      4.07 o 
  -4   7   2       35.33       41.25      3.92 o 
  -3   7   2        0.13        0.00      1.57 o 
  -2   7   2        7.24        9.79      2.93 o 
  -1   7   2      217.38      229.40     10.51 o 
   0   7   2       35.62       33.11      5.14 o 
   1   7   2        7.39        7.03      2.83 o 
   2   7   2        0.89        3.18      2.67 o 
  -7   8   2       12.76       16.89      4.70 o 
  -6   8   2        2.24        4.05      3.23 o 
  -5   8   2        2.17        1.60      1.80 o 
  -4   8   2        6.41        6.98      2.95 o 
  -3   8   2        0.81        3.39      2.12 o 
  -2   8   2       12.96        1.98      2.37 o 
  -1   8   2        0.13        1.34      2.12 o 
   0   8   2        3.64        2.44      2.58 o 
   1   8   2        0.63        1.64      2.33 o 
  -6   9   2        0.41        1.52      1.99 o 
  -5   9   2        0.87        0.65      1.84 o 
  -4   9   2       44.91       30.02      5.62 o 
  -3   9   2       14.65        7.10      3.09 o 
  -2   9   2       15.97       11.98      3.66 o 
  -1   9   2       20.48       27.16      5.48 o 
   0  -9   3        1.48        0.14      2.14 o 
   1  -9   3        3.28        4.84      2.93 o 
   2  -9   3        3.06        3.55      2.42 o 
   3  -9   3        0.58        3.82      2.70 o 
   4  -9   3       16.38       22.42      3.50 o 
   5  -9   3        6.34        7.67      2.35 o 
   6  -9   3        1.95        2.00      2.49 o 
  -2  -8   3       30.58       40.48      6.17 o 
  -1  -8   3        4.73        3.57      2.42 o 
   0  -8   3        2.18        0.51      1.98 o 
   1  -8   3        2.91        2.23      2.42 o 
   2  -8   3        0.46        0.14      1.66 o 
   3  -8   3       17.54       15.14      3.64 o 
   4  -8   3        8.45        4.89      1.77 o 
   5  -8   3       25.99       24.83      4.81 o 
   6  -8   3        8.94        5.07      2.88 o 
   7  -8   3        0.07       -2.66      1.77 o 
  -3  -7   3        0.82        0.07      1.33 o 
  -2  -7   3       31.54       39.52      4.05 o 
  -1  -7   3        5.67        5.43      1.64 o 
   0  -7   3        6.60        3.29      1.32 o 
   1  -7   3        0.48        0.67      1.73 o 
   2  -7   3       53.82       58.15      5.44 o 
   3  -7   3       18.13       18.62      2.65 o 
   4  -7   3       14.08       17.73      2.65 o 
   5  -7   3       11.22       21.72      4.26 o 
   6  -7   3       25.09       21.77      4.58 o 
   7  -7   3        0.06       -0.85      2.00 o 
   8  -7   3       15.40       19.26      4.88 o 
  -4  -6   3        3.27        5.98      2.07 o 
  -3  -6   3        2.46        3.56      1.55 o 
  -2  -6   3        6.53        7.17      3.82 o 
  -1  -6   3      127.59      135.82      5.09 o 
   0  -6   3        3.90        1.30      0.99 o 
   1  -6   3       32.57       39.49      2.71 o 
   2  -6   3       40.45       37.05      4.17 o 
   3  -6   3        0.34       -1.01      0.68 o 
   4  -6   3        0.74        1.01      1.54 o 
   5  -6   3       15.91       11.01      3.04 o 
   6  -6   3       12.13       20.04      4.08 o 
   7  -6   3        1.76        2.53      2.72 o 
   8  -6   3        0.38        0.14      2.79 o 
  -5  -5   3        0.65        1.05      2.38 o 
  -4  -5   3       15.18       12.33      2.56 o 
  -3  -5   3        9.56       10.37      2.04 o 
  -2  -5   3       43.69       47.48      3.39 o 
  -1  -5   3        2.93        4.02      1.25 o 
   0  -5   3       33.57       35.08      2.49 o 
   1  -5   3       30.60       31.73      4.55 o 
   2  -5   3       51.96       64.31      4.49 o 
   3  -5   3       27.73       33.02      5.45 o 
   4  -5   3       54.80       48.25      4.81 o 
   5  -5   3       46.32       50.16      5.28 o 
   6  -5   3        8.53       10.23      3.09 o 
   7  -5   3        3.83        3.76      2.53 o 
   8  -5   3       16.76        8.45      3.71 o 
  -6  -4   3        0.09       -1.57      1.44 o 
  -5  -4   3       31.78       40.80      3.99 o 
  -4  -4   3        4.91        3.60      2.52 o 
  -3  -4   3       58.88       55.49      3.60 o 
  -2  -4   3       16.77       16.74      2.10 o 
  -1  -4   3      462.61      456.19      5.63 o 
   0  -4   3        5.72        6.98      1.25 o 
   1  -4   3      138.24      134.33      5.32 o 
   2  -4   3      233.36      239.41      7.63 o 
   3  -4   3       42.12       45.04      4.01 o 
   4  -4   3      203.22      197.58      8.04 o 
   5  -4   3        3.42        4.38      2.12 o 
   6  -4   3        4.80        2.90      2.26 o 
   7  -4   3        0.00       -0.32      2.14 o 
   8  -4   3       19.12       16.47      4.58 o 
  -6  -3   3       40.29       28.78      3.74 o 
  -5  -3   3       29.55       27.21      3.33 o 
  -4  -3   3       10.15       16.64      2.39 o 
  -3  -3   3       47.14       52.53      3.28 o 
  -2  -3   3      124.69      131.69      4.15 o 
  -1  -3   3       11.99       12.18      1.06 o 
   0  -3   3       10.15        7.21      1.38 o 
   1  -3   3      294.27      293.68      6.87 o 
   2  -3   3       13.13       14.17      2.07 o 
   3  -3   3       84.94       80.01      4.45 o 
   4  -3   3        2.98        2.70      1.70 o 
   5  -3   3        2.98        1.52      1.64 o 
   6  -3   3       38.33       53.94      5.67 o 
   7  -3   3      147.55      133.27      8.64 o 
   8  -3   3        8.86        4.52      3.41 o 
  -7  -2   3        7.08        3.78      2.00 o 
  -6  -2   3       14.86       17.33      5.45 o 
  -5  -2   3        8.95        7.23      2.23 o 
  -4  -2   3       75.20       74.10      3.74 o 
  -3  -2   3       10.01       14.46      1.88 o 
  -2  -2   3      370.30      383.74     14.29 o 
  -1  -2   3      535.68      494.39      6.21 o 
   0  -2   3      128.67      118.62      2.50 o 
   1  -2   3    25204.59    26641.43    140.40 o 
   2  -2   3       33.19       26.40      2.30 o 
   3  -2   3      419.46      375.00      9.07 o 
   4  -2   3      180.67      197.44      7.49 o 
   5  -2   3        1.02        3.48      2.19 o 
   6  -2   3       69.96       77.12      6.77 o 
   7  -2   3       17.30        6.93      3.27 o 
   8  -2   3        0.71       -2.19      2.72 o 
  -8  -1   3        0.47        0.74      1.90 o 
  -7  -1   3        3.43        2.00      2.25 o 
  -6  -1   3       20.79       14.50      2.62 o 
  -5  -1   3      378.03      373.93      8.54 o 
  -4  -1   3      109.78      103.82      4.06 o 
  -3  -1   3      152.30      137.24      2.76 o 
  -2  -1   3       26.65       29.61      2.28 o 
  -1  -1   3      179.78      157.85      2.70 o 
   0  -1   3      882.26      860.29      5.29 o 
   1  -1   3      236.07      251.11      4.89 o 
   2  -1   3      111.13      103.85      4.22 o 
   3  -1   3      188.08      181.36      6.55 o 
   4  -1   3      306.33      302.12      9.80 o 
   5  -1   3       79.13       96.73      6.64 o 
   6  -1   3       13.30        9.17      3.66 o 
   7  -1   3       10.56        5.81      3.36 o 
   8  -1   3       18.43       17.23      4.77 o 
  -8   0   3        1.20        5.35      2.27 o 
  -7   0   3        3.75        3.21      2.00 o 
  -6   0   3       55.56       57.07      4.68 o 
  -5   0   3      102.93       94.16      4.24 o 
  -4   0   3      489.74      461.29      8.03 o 
  -3   0   3       20.36       26.66      1.43 o 
  -2   0   3      107.38      109.22      2.93 o 
  -1   0   3      290.00      331.26      3.52 o 
   0   0   3      409.37      376.45      9.09 o 
   1   0   3        4.17        7.25      0.92 o 
   2   0   3      647.53      662.61      7.62 o 
   3   0   3      572.85      579.31      7.88 o 
   4   0   3        3.37        3.34      1.07 o 
   5   0   3        8.27        4.52      2.76 o 
   6   0   3       17.24       11.40      3.64 o 
   7   0   3        7.12        9.74      3.66 o 
   8   0   3        0.14       -0.74      2.90 o 
  -8   1   3       10.17        9.89      2.80 o 
  -7   1   3        2.92        2.04      1.78 o 
  -6   1   3      394.20      362.50      8.65 o 
  -5   1   3      121.95      118.18      5.40 o 
  -4   1   3       54.12       46.46      2.04 o 
  -3   1   3     1498.89     1522.30     14.86 o 
  -2   1   3      669.06      642.91      5.49 o 
  -1   1   3     1203.10     1104.17      8.84 o 
   0   1   3      812.19      782.57      7.30 o 
   1   1   3      744.67      704.52      9.43 o 
   2   1   3       40.01       41.09      1.99 o 
   3   1   3       33.46       27.31      1.96 o 
   4   1   3      126.38      125.34      7.30 o 
   5   1   3       49.75       57.74      6.61 o 
   6   1   3        4.13        8.13      3.55 o 
   7   1   3        2.29        0.53      2.90 o 
  -8   2   3        2.18       -3.06      2.72 o 
  -7   2   3      184.46      179.72      6.67 o 
  -6   2   3        3.79        2.48      1.50 o 
  -5   2   3       17.05       18.74      2.07 o 
  -4   2   3      409.45      445.19      5.91 o 
  -3   2   3        4.73        6.48      0.81 o 
  -2   2   3      152.19      141.14      3.39 o 
  -1   2   3      226.70      222.59      4.08 o 
   0   2   3     1410.23     1413.57     14.27 o 
   1   2   3        6.47        4.47      0.89 o 
   2   2   3      240.49      228.77      4.38 o 
   3   2   3        2.56        2.07      1.89 o 
   4   2   3        0.85        4.58      2.58 o 
   5   2   3       39.54       31.08      5.41 o 
   6   2   3       36.33       38.24      6.40 o 
   7   2   3        6.06        7.14      3.92 o 
  -9   3   3        2.43        4.22      3.20 o 
  -8   3   3       13.98       13.78      4.05 o 
  -7   3   3       11.02        9.24      3.06 o 
  -6   3   3      667.96      633.89     15.62 o 
  -5   3   3      100.70      102.23      4.07 o 
  -4   3   3      982.13     1025.25     12.54 o 
  -3   3   3      657.14      706.36      7.81 o 
  -2   3   3       17.66       19.78      1.69 o 
  -1   3   3       27.52       19.81      2.44 o 
   0   3   3      747.52      760.67      9.10 o 
   1   3   3      262.93      272.57      4.16 o 
   2   3   3       27.97       35.27      2.68 o 
   3   3   3       80.59       83.27      5.88 o 
   4   3   3      151.70      160.17      8.99 o 
   5   3   3        3.10        0.78      2.40 o 
   6   3   3        8.33        7.10      3.46 o 
  -9   4   3        0.77       -0.02      3.16 o 
  -8   4   3        0.00        0.58      2.44 o 
  -7   4   3       48.87       51.91      5.83 o 
  -6   4   3       94.59       90.79      6.15 o 
  -5   4   3       31.38       29.94      2.83 o 
  -4   4   3       52.03       48.26      2.52 o 
  -3   4   3       64.28       70.24      3.23 o 
  -2   4   3       30.68       36.00      2.56 o 
  -1   4   3      126.99      127.20      8.12 o 
   0   4   3       24.25       31.08      1.60 o 
   1   4   3      252.06      267.87      4.51 o 
   2   4   3       75.32       72.90      3.68 o 
   3   4   3       44.66       58.52      6.06 o 
   4   4   3      171.21      148.69      9.08 o 
   5   4   3       12.49       21.08      4.77 o 
  -9   5   3        2.59        2.05      2.99 o 
  -8   5   3        4.69        2.03      2.56 o 
  -7   5   3        4.17        5.21      2.79 o 
  -6   5   3        0.83        0.14      1.68 o 
  -5   5   3       13.70       15.70      4.54 o 
  -4   5   3       12.76       14.76      1.73 o 
  -3   5   3       31.72       31.99      2.77 o 
  -2   5   3      239.47      255.98     15.50 o 
  -1   5   3       58.69       61.54      3.86 o 
   0   5   3      271.98      273.40      6.27 o 
   1   5   3       54.14       54.28      3.19 o 
   2   5   3        3.23        5.02      1.67 o 
   3   5   3        0.00       -2.30      1.54 o 
   4   5   3        1.12        2.30      2.53 o 
  -8   6   3        1.58        2.95      2.63 o 
  -7   6   3        0.19        1.24      2.30 o 
  -6   6   3        9.41        8.13      3.16 o 
  -5   6   3        0.04        0.04      1.07 o 
  -4   6   3      100.28      109.91      4.09 o 
  -3   6   3      124.09      127.23     10.14 o 
  -2   6   3      186.82      185.03     13.47 o 
  -1   6   3       78.48       76.68      5.58 o 
   0   6   3        2.06        2.35      1.89 o 
   1   6   3        2.56        3.13      2.28 o 
   2   6   3        5.17        3.50      2.56 o 
   3   6   3        3.05        5.64      3.02 o 
  -8   7   3        0.94        0.74      2.49 o 
  -7   7   3       38.91       35.71      6.01 o 
  -6   7   3        1.34       -1.57      2.03 o 
  -5   7   3       32.48       27.17      8.59 o 
  -4   7   3        0.16       -1.27      1.41 o 
  -3   7   3      144.46      147.76      8.25 o 
  -2   7   3        4.08        2.88      2.10 o 
  -1   7   3       81.97       89.45      6.73 o 
   0   7   3       55.16       60.18      6.57 o 
   1   7   3        8.12        8.57      3.39 o 
   2   7   3        1.64        3.80      2.60 o 
  -7   8   3       12.17       18.48      4.93 o 
  -6   8   3       72.57       84.17      8.57 o 
  -5   8   3       37.53       37.57      4.24 o 
  -4   8   3       62.23       68.31      7.07 o 
  -3   8   3       18.04       19.88      4.29 o 
  -2   8   3        9.95       13.34      3.66 o 
  -1   8   3       10.29       17.32      4.38 o 
   0   8   3        5.40        6.13      2.99 o 
   1   8   3       11.35        6.54      3.18 o 
  -6   9   3        1.66        0.41      3.58 o 
  -5   9   3        0.00        0.97      1.86 o 
  -4   9   3       25.17       24.47      5.02 o 
  -3   9   3       51.47       53.15      6.86 o 
  -2   9   3        0.82        2.60      2.51 o 
   0  -9   4        4.02        6.96      3.06 o 
   1  -9   4        1.53        0.81      1.94 o 
   2  -9   4        0.30        4.15      2.40 o 
   3  -9   4        0.49       -0.64      1.77 o 
   4  -9   4        5.97        6.64      2.09 o 
   5  -9   4       11.65        7.14      3.16 o 
   6  -9   4        0.09       -2.03      1.75 o 
  -2  -8   4       20.75       18.64      4.19 o 
   0  -8   4       11.10        8.59      3.11 o 
   1  -8   4       54.56       61.33      6.13 o 
   2  -8   4       57.62       53.52      5.74 o 
   3  -8   4       20.34       23.11      2.56 o 
   4  -8   4        3.48        2.03      1.39 o 
   5  -8   4       13.02       11.93      3.34 o 
   6  -8   4        1.27        2.81      2.35 o 
   7  -8   4        2.47        4.45      2.70 o 
  -3  -7   4        6.54        5.40      1.91 o 
  -2  -7   4       29.74       33.38      3.56 o 
  -1  -7   4        0.12       -0.04      1.29 o 
   0  -7   4       73.92       78.42      4.10 o 
   1  -7   4        6.48        5.57      1.47 o 
   2  -7   4       80.07       95.51      6.31 o 
   3  -7   4       23.06       27.89      3.04 o 
   4  -7   4        1.76        5.11      3.18 o 
   5  -7   4        0.03        1.06      2.00 o 
   6  -7   4       52.20       54.60      6.68 o 
   7  -7   4        6.81        7.40      3.29 o 
   8  -7   4        4.46        3.73      3.57 o 
  -4  -6   4        1.91        4.42      1.79 o 
  -3  -6   4        0.53        2.36      1.51 o 
  -2  -6   4        8.02        6.04      4.39 o 
  -1  -6   4        3.95        6.17      1.52 o 
   0  -6   4       13.25        8.65      1.68 o 
   1  -6   4       47.23       46.18      4.18 o 
   2  -6   4        6.84        9.10      2.51 o 
   3  -6   4       25.33       28.58      2.79 o 
   4  -6   4       13.78       10.74      2.74 o 
   5  -6   4        2.07        2.65      1.70 o 
   6  -6   4        3.02        1.70      2.19 o 
   7  -6   4       15.65       23.54      4.98 o 
   8  -6   4        0.01       -1.34      2.21 o 
  -5  -5   4        0.08        4.00      1.73 o 
  -4  -5   4        0.26        1.19      1.36 o 
  -3  -5   4        9.47        9.41      2.03 o 
  -2  -5   4        0.62        1.81      1.14 o 
  -1  -5   4        8.26       10.80      1.76 o 
   0  -5   4       81.06       86.85      3.47 o 
   1  -5   4        0.58        1.47      1.22 o 
   2  -5   4      419.26      417.50     11.05 o 
   3  -5   4        5.69        7.23      1.47 o 
   4  -5   4       81.08       78.46      5.46 o 
   5  -5   4        8.69        6.98      2.53 o 
   6  -5   4       35.42       37.48      5.14 o 
   7  -5   4        3.78        9.08      3.46 o 
   8  -5   4       11.24       12.14      4.19 o 
  -6  -4   4        0.06        1.87      1.65 o 
  -5  -4   4        7.06        4.56      1.81 o 
  -4  -4   4       42.63       35.38      3.79 o 
  -3  -4   4       50.64       57.03      3.69 o 
  -2  -4   4        6.40        7.99      1.51 o 
  -1  -4   4      256.66      266.15      4.35 o 
   0  -4   4       56.06       54.67      2.89 o 
   1  -4   4     1721.51     1713.94     21.24 o 
   2  -4   4      282.46      297.59      6.07 o 
   3  -4   4        7.13        8.09      2.19 o 
   4  -4   4       19.44       24.95      3.52 o 
   5  -4   4        0.00       -1.73      1.20 o 
   6  -4   4        0.00        1.41      2.07 o 
   7  -4   4        0.46        3.59      2.65 o 
   8  -4   4        8.45        5.83      3.43 o 
  -6  -3   4       30.10       19.82      3.17 o 
  -5  -3   4       85.52       84.10     10.98 o 
  -4  -3   4       80.09       85.00      4.19 o 
  -3  -3   4       17.80       26.64      3.82 o 
  -2  -3   4      499.59      495.21      5.68 o 
  -1  -3   4      221.14      213.87      3.53 o 
   0  -3   4      472.07      480.11      6.27 o 
   1  -3   4       19.61       18.22      1.98 o 
   2  -3   4       82.51       85.80      3.99 o 
   3  -3   4        0.19       -1.04      1.04 o 
   4  -3   4      150.23      143.27      6.52 o 
   5  -3   4       66.55       66.38      5.28 o 
   6  -3   4        4.77        8.39      3.23 o 
   7  -3   4       13.57       15.25      4.10 o 
   8  -3   4       32.65       34.17      6.13 o 
  -7  -2   4        0.73       -0.29      1.55 o 
  -6  -2   4       14.91       14.39      2.67 o 
  -5  -2   4        5.79        1.93      1.51 o 
  -4  -2   4       36.84       38.94      3.90 o 
  -3  -2   4        1.04        1.78      0.77 o 
  -2  -2   4       47.55       40.26      1.59 o 
  -1  -2   4     2100.57     2067.50     12.39 o 
   0  -2   4        2.01        2.61      0.63 o 
   1  -2   4     8191.74     8222.67     45.61 o 
   2  -2   4     3589.80     3561.88     32.85 o 
   3  -2   4      157.66      153.85      5.90 o 
   4  -2   4      444.02      450.14     11.86 o 
   5  -2   4       81.18       73.23      5.78 o 
   6  -2   4        0.05        0.32      2.21 o 
   7  -2   4       16.31       20.25      4.65 o 
   8  -2   4        8.15        9.98      4.15 o 
  -7  -1   4       22.50       31.09      3.82 o 
  -6  -1   4       29.97       31.00      3.40 o 
  -5  -1   4      415.90      393.77      8.66 o 
  -4  -1   4       15.69       11.23      2.59 o 
  -3  -1   4      404.16      407.24      5.07 o 
  -2  -1   4       52.25       65.05      2.00 o 
  -1  -1   4       50.17       49.19      1.35 o 
   0  -1   4      445.27      430.33      4.26 o 
   1  -1   4        0.70        0.01      0.51 o 
   2  -1   4      172.49      167.76      3.87 o 
   3  -1   4       70.99       69.03      3.87 o 
   4  -1   4       29.44       43.43      4.73 o 
   5  -1   4       51.74       47.80      3.00 o 
   6  -1   4        0.08        2.10      2.56 o 
   7  -1   4       12.17       13.68      4.47 o 
   8  -1   4        2.01        2.23      3.59 o 
  -8   0   4       20.30       24.65      3.65 o 
  -7   0   4       20.24       14.92      2.86 o 
  -6   0   4       92.79       81.00      4.54 o 
  -5   0   4        2.62        3.99      1.04 o 
  -4   0   4      144.89      137.51      3.28 o 
  -3   0   4      597.98      662.31      6.63 o 
  -2   0   4       15.55       18.70      1.05 o 
  -1   0   4      111.33      104.77      1.80 o 
   0   0   4       36.99       29.59      3.25 o 
   1   0   4      200.14      192.15      3.76 o 
   2   0   4      335.89      362.33      6.36 o 
   3   0   4       20.12       19.31      1.86 o 
   4   0   4      266.67      285.94     12.03 o 
   5   0   4        0.05        1.98      2.53 o 
   6   0   4        0.50        0.12      2.56 o 
   7   0   4        0.38       -0.44      2.88 o 
  -8   1   4       57.14       59.44      5.01 o 
  -7   1   4        7.87       10.43      2.44 o 
  -6   1   4       69.71       65.88      4.06 o 
  -5   1   4      199.90      206.32      5.45 o 
  -4   1   4      689.98      715.50     10.41 o 
  -3   1   4      231.78      254.70      3.90 o 
  -2   1   4      145.99      141.76      2.46 o 
  -1   1   4     1139.32     1116.12     13.99 o 
   0   1   4       90.18       84.35      2.37 o 
   1   1   4      647.90      641.63      7.60 o 
   2   1   4      139.55      148.76      3.86 o 
   3   1   4      230.56      239.59      6.27 o 
   4   1   4       79.92       77.81      6.61 o 
   5   1   4       25.67       24.74      4.98 o 
   6   1   4       30.93       41.45      6.57 o 
   7   1   4        1.09        3.41      3.23 o 
  -8   2   4        0.54        2.36      2.11 o 
  -7   2   4      162.79      166.61      6.33 o 
  -6   2   4       50.86       53.36      3.45 o 
  -5   2   4        9.21       10.33      1.41 o 
  -4   2   4       66.21       69.54      2.42 o 
  -3   2   4        7.94        7.19      0.86 o 
  -2   2   4      421.28      440.45      6.32 o 
  -1   2   4       66.52       68.67      2.41 o 
   0   2   4      951.88      943.22      9.70 o 
   1   2   4      310.84      298.33      7.29 o 
   2   2   4        2.26        4.41      1.11 o 
   3   2   4      465.53      473.74     13.26 o 
   4   2   4      501.82      453.33     14.53 o 
   5   2   4       18.00       18.02      4.54 o 
   6   2   4        7.33       16.31      4.63 o 
  -9   3   4        1.45        0.16      2.65 o 
  -8   3   4        6.93        4.19      3.18 o 
  -7   3   4        0.86        1.61      2.21 o 
  -6   3   4      255.59      255.47      5.56 o 
  -5   3   4      203.17      196.28      4.36 o 
  -4   3   4        4.24        6.91      1.03 o 
  -3   3   4     1042.75     1114.05     15.18 o 
  -2   3   4        7.15        5.09      1.08 o 
  -1   3   4     2011.03     2117.19     17.66 o 
   0   3   4        1.07        0.40      1.73 o 
   1   3   4      259.83      214.00      6.04 o 
   2   3   4      167.99      167.36      7.54 o 
   3   3   4       63.79       68.06      5.94 o 
   4   3   4       73.94       75.57      6.93 o 
   5   3   4       15.19        6.10      3.13 o 
   6   3   4        0.73        2.90      2.95 o 
  -9   4   4        0.61       -0.92      2.81 o 
  -8   4   4        0.01        1.75      2.67 o 
  -7   4   4        7.50        2.65      2.63 o 
  -6   4   4        3.40        3.87      1.63 o 
  -5   4   4        0.19       -0.73      1.68 o 
  -4   4   4       52.91       53.29      2.54 o 
  -3   4   4      149.75      138.33      6.60 o 
  -2   4   4       70.12       62.69      3.01 o 
  -1   4   4      213.99      225.02     10.44 o 
   0   4   4        8.33        5.63      1.24 o 
   1   4   4        0.13       -0.08      0.77 o 
   2   4   4       21.51       24.97      4.10 o 
   3   4   4       36.49       41.88      5.39 o 
   4   4   4       58.14       60.23      6.82 o 
   5   4   4        1.17        2.37      2.26 o 
  -9   5   4        1.32        2.10      2.99 o 
  -8   5   4        0.11       -0.99      2.33 o 
  -7   5   4       33.95       41.17      5.46 o 
  -6   5   4        6.00        3.81      1.75 o 
  -5   5   4       32.65       33.68      3.23 o 
  -4   5   4       15.43       13.90      1.85 o 
  -3   5   4      133.39      119.00      4.55 o 
  -2   5   4      397.24      406.32      8.27 o 
  -1   5   4        0.54       -0.41      0.89 o 
   0   5   4      256.78      244.91      6.17 o 
   1   5   4       15.25       17.12      3.62 o 
   2   5   4        0.25        1.41      1.77 o 
   3   5   4       33.17       50.22      6.31 o 
   4   5   4       14.88       10.34      3.64 o 
  -8   6   4       17.73       13.32      3.99 o 
  -7   6   4        7.14        7.03      3.23 o 
  -6   6   4        5.47        5.39      2.74 o 
  -5   6   4       37.12       40.58      3.06 o 
  -4   6   4       52.52       54.99      2.78 o 
  -3   6   4      234.77      243.58      7.16 o 
  -2   6   4      229.77      243.01      8.80 o 
  -1   6   4      104.41       99.43      4.34 o 
   0   6   4       34.08       49.97      5.62 o 
   1   6   4      105.08      108.99      7.58 o 
   2   6   4       12.93        8.36      3.32 o 
   3   6   4        0.18       -0.28      2.10 o 
  -8   7   4        0.08       -2.35      2.12 o 
  -7   7   4        2.07        2.12      2.74 o 
  -6   7   4        5.53        5.55      2.97 o 
  -5   7   4      108.80      116.82      4.79 o 
  -4   7   4      146.85      149.53      6.24 o 
  -3   7   4      333.32      343.88      8.97 o 
  -2   7   4       18.53       18.80      2.63 o 
  -1   7   4      108.96       92.47      6.87 o 
   0   7   4       12.27        9.81      3.29 o 
   1   7   4        4.06        3.73      2.51 o 
   2   7   4        3.14        5.16      3.06 o 
  -7   8   4        3.96        2.03      2.81 o 
  -6   8   4       91.14      116.11      6.62 o 
  -5   8   4        1.15        3.80      3.33 o 
  -4   8   4       16.57       26.22      5.09 o 
  -3   8   4        0.63       -0.81      1.57 o 
  -2   8   4        5.63       14.10      3.87 o 
  -1   8   4        1.37        0.48      2.12 o 
   0   8   4        4.72        8.98      3.43 o 
  -5   9   4        0.08        1.19      2.01 o 
  -4   9   4        0.01        3.23      2.58 o 
  -3   9   4        6.61        4.15      2.67 o 
  -2   9   4        0.87        1.36      2.28 o 
   0  -9   5        0.87        3.48      2.28 o 
   1  -9   5        0.70        3.23      2.26 o 
   2  -9   5        3.93        4.63      2.58 o 
   3  -9   5        5.72        3.34      2.37 o 
   4  -9   5        8.03        7.47      2.04 o 
   5  -9   5        0.00        0.92      2.00 o 
   6  -9   5        3.93        3.55      2.40 o 
  -2  -8   5        3.71        3.73      2.88 o 
  -1  -8   5       69.83       73.59      6.89 o 
   0  -8   5       53.40       57.14      6.01 o 
   1  -8   5       11.20        7.53      2.63 o 
   2  -8   5        9.28        6.22      2.74 o 
   3  -8   5       13.50        9.38      3.67 o 
   4  -8   5        2.74        0.79      1.24 o 
   5  -8   5       15.54       16.86      3.94 o 
   6  -8   5        0.13       -1.73      1.82 o 
   7  -8   5        2.26        6.52      3.23 o 
  -3  -7   5        1.59        2.09      1.58 o 
  -2  -7   5        0.05        1.68      1.43 o 
  -1  -7   5        5.69        6.61      1.67 o 
   0  -7   5       28.51       29.20      7.93 o 
   1  -7   5        2.30        0.94      1.11 o 
   2  -7   5       24.61       19.86      3.66 o 
   3  -7   5        0.95        2.38      1.19 o 
   4  -7   5       34.34       34.12      4.63 o 
   5  -7   5        1.49        2.35      1.80 o 
   6  -7   5        3.10        1.91      2.10 o 
   7  -7   5       16.05       14.08      4.15 o 
   8  -7   5        0.09       -0.71      2.56 o 
  -4  -6   5        0.63       -0.28      2.40 o 
  -3  -6   5        2.20        2.30      1.51 o 
  -2  -6   5        0.13        1.46      1.27 o 
  -1  -6   5       72.98       74.70      3.90 o 
   0  -6   5        2.65        2.28      0.85 o 
   1  -6   5        4.56        4.92      1.35 o 
   2  -6   5       21.53       27.60      3.80 o 
   3  -6   5        4.41        6.56      1.53 o 
   4  -6   5        0.79        3.25      1.75 o 
   5  -6   5        5.07        6.75      2.58 o 
   6  -6   5       13.17       11.38      3.41 o 
   7  -6   5       16.97       19.40      4.65 o 
   8  -6   5        2.72       -3.21      2.14 o 
  -5  -5   5        1.85        0.55      2.46 o 
  -4  -5   5        1.71        0.57      1.38 o 
  -3  -5   5        0.08        2.43      1.48 o 
  -2  -5   5        9.08       10.56      1.93 o 
  -1  -5   5        3.06        2.01      1.02 o 
   0  -5   5       69.35       78.65      2.67 o 
   1  -5   5       10.87       12.12      2.44 o 
   2  -5   5      119.40      130.55      4.34 o 
   3  -5   5        3.71        2.56      1.54 o 
   4  -5   5        3.10        4.05      1.91 o 
   5  -5   5       22.25       28.08      4.28 o 
   6  -5   5       33.96       35.25      5.02 o 
   7  -5   5        1.11       -1.89      1.80 o 
   8  -5   5       26.38       24.12      5.30 o 
  -6  -4   5        2.85       -0.85      2.60 o 
  -5  -4   5       22.27       24.00      3.10 o 
  -4  -4   5       32.24       33.33      3.28 o 
  -3  -4   5       11.28       12.87      2.16 o 
  -2  -4   5       53.82       57.47      3.23 o 
  -1  -4   5      282.69      288.60      4.66 o 
   0  -4   5      111.67      106.54      3.33 o 
   1  -4   5     1329.94     1414.16     18.98 o 
   2  -4   5     1101.62     1078.07     12.10 o 
   3  -4   5       60.94       60.83      4.29 o 
   4  -4   5      149.20      137.23      6.66 o 
   5  -4   5        7.98       13.04      3.09 o 
   6  -4   5        0.56       -2.30      1.66 o 
   7  -4   5       14.27       18.98      4.22 o 
   8  -4   5        0.02       -1.04      2.44 o 
  -6  -3   5        2.24        2.07      1.78 o 
  -5  -3   5      166.80      161.11     14.93 o 
  -4  -3   5        0.63        1.53      1.19 o 
  -3  -3   5        1.13        0.69      1.02 o 
  -2  -3   5      352.19      371.36      5.80 o 
  -1  -3   5      134.11      128.01      2.82 o 
   0  -3   5       15.69       22.64      1.57 o 
   1  -3   5        0.89        1.93      0.81 o 
   2  -3   5      340.29      323.11      7.91 o 
   3  -3   5      103.77      105.78      5.07 o 
   4  -3   5       10.61        9.15      2.42 o 
   6  -3   5       19.46       15.99      3.80 o 
   7  -3   5       11.38       19.70      4.68 o 
   8  -3   5       24.20       21.29      5.11 o 
  -7  -2   5        1.12        0.48      2.74 o 
  -6  -2   5        8.67        5.51      1.90 o 
  -5  -2   5       42.62       47.88      5.55 o 
  -4  -2   5        0.05        1.33      1.15 o 
  -3  -2   5       62.43       65.52      2.21 o 
  -2  -2   5        0.40       -0.06      0.55 o 
  -1  -2   5       48.36       52.48      1.58 o 
   0  -2   5       22.08       20.11      1.16 o 
   1  -2   5        2.29        1.45      0.61 o 
   2  -2   5     2773.66     2738.48     27.32 o 
   3  -2   5        0.33        1.64      0.94 o 
   4  -2   5      257.37      240.92      7.58 o 
   5  -2   5        9.48       10.82      1.95 o 
   6  -2   5       33.58       33.74      3.14 o 
   7  -2   5       23.93       19.97      4.88 o 
   8  -2   5        0.42       -1.13      2.51 o 
  -7  -1   5        3.37        2.72      2.29 o 
  -6  -1   5       24.90       30.46      3.94 o 
  -5  -1   5       66.00       71.28      3.88 o 
  -4  -1   5      102.57      105.34      2.93 o 
  -3  -1   5      575.22      561.32      6.25 o 
  -2  -1   5        0.97        1.52      1.05 o 
  -1  -1   5      372.12      395.95      4.01 o 
   0  -1   5      157.32      162.19      4.76 o 
   1  -1   5     1771.40     1857.80     14.20 o 
   2  -1   5       33.47       30.27      2.00 o 
   3  -1   5      136.45      146.90      4.34 o 
   4  -1   5      125.53      127.96      4.43 o 
   5  -1   5        9.10        6.02      1.63 o 
   6  -1   5       18.08       15.25      4.15 o 
   7  -1   5        8.59       11.08      4.28 o 
   8  -1   5        0.52        3.09      3.46 o 
  -8   0   5        8.57        5.82      2.44 o 
  -7   0   5        6.32        4.27      2.07 o 
  -6   0   5       26.80       24.81      3.02 o 
  -5   0   5       15.51       21.50      1.85 o 
  -4   0   5       59.87       63.66      2.37 o 
  -3   0   5      166.15      192.10      3.50 o 
  -2   0   5      110.89      113.93      3.72 o 
  -1   0   5      152.69      159.72      2.39 o 
   0   0   5      998.46      939.50     10.06 o 
   1   0   5      315.06      336.82      5.34 o 
   2   0   5      616.41      611.30      8.30 o 
   3   0   5      104.78      118.17      4.04 o 
   4   0   5       40.91       55.83      3.16 o 
   5   0   5        9.90        3.87      2.88 o 
   6   0   5        0.61        4.84      3.16 o 
   7   0   5       11.81        9.01      3.78 o 
  -8   1   5        2.45        2.77      2.11 o 
  -7   1   5        1.47        0.46      1.70 o 
  -6   1   5      275.27      268.47      5.67 o 
  -5   1   5       74.67       77.33      4.56 o 
  -4   1   5        9.35        7.17      1.13 o 
  -3   1   5     2379.53     2499.94     15.32 o 
  -2   1   5      465.52      423.18      4.57 o 
  -1   1   5      123.28      126.47      2.89 o 
   0   1   5        6.81        5.83      0.97 o 
   1   1   5      905.47      829.12      9.34 o 
   2   1   5       12.36       10.43      1.53 o 
   3   1   5      792.48      855.12     17.69 o 
   4   1   5      130.78      149.19      8.34 o 
   5   1   5       53.75       64.49      6.98 o 
   6   1   5       46.57       45.39      6.75 o 
   7   1   5        4.07        5.16      3.39 o 
  -8   2   5        0.61        3.77      2.05 o 
  -7   2   5       29.00       31.82      4.31 o 
  -6   2   5      149.60      145.40      4.26 o 
  -5   2   5        0.05        0.19      0.81 o 
  -4   2   5       75.89       78.13      2.52 o 
  -3   2   5       54.95       55.71      2.04 o 
  -2   2   5     2876.53     2917.94     16.02 o 
  -1   2   5      598.47      584.04      7.52 o 
   0   2   5        4.45        6.00      1.13 o 
   1   2   5     3192.86     3268.81     24.22 o 
   2   2   5      514.00      521.00      7.99 o 
   3   2   5       32.35       34.44      4.58 o 
   4   2   5      340.91      338.92     12.84 o 
   5   2   5       36.28       36.61      6.06 o 
   6   2   5        3.26        0.05      2.90 o 
  -8   3   5        4.05        6.80      3.32 o 
  -7   3   5       29.52       30.80      2.68 o 
  -6   3   5        1.25        0.79      1.01 o 
  -5   3   5      108.61      116.04      3.38 o 
  -4   3   5      246.51      262.14      4.45 o 
  -3   3   5      104.12       82.66      3.71 o 
  -2   3   5     1249.03     1255.70     13.12 o 
  -1   3   5        0.06        4.12      1.13 o 
   0   3   5       27.65       26.52      2.12 o 
   1   3   5        5.12        6.14      1.91 o 
   2   3   5       15.32       20.76      3.57 o 
   3   3   5       18.91       18.08      3.73 o 
   4   3   5       29.66       24.72      4.84 o 
   5   3   5       11.26       16.38      4.35 o 
   6   3   5        0.12        2.93      2.81 o 
  -9   4   5        1.19       -1.06      3.04 o 
  -8   4   5       16.49       22.39      4.63 o 
  -7   4   5       14.21       14.19      2.57 o 
  -6   4   5        4.19        0.41      1.23 o 
  -5   4   5       61.30       50.07      3.44 o 
  -4   4   5      116.65      115.20      3.59 o 
  -3   4   5       23.83       23.47      2.32 o 
  -2   4   5        1.80        5.29      1.32 o 
  -1   4   5        0.46       -0.11      1.07 o 
   0   4   5       75.44       69.89      6.10 o 
   1   4   5      180.84      184.41      5.07 o 
   2   4   5       11.50       10.32      2.90 o 
   3   4   5       25.26       27.53      4.86 o 
   4   4   5        1.15        2.00      2.37 o 
   5   4   5        0.15        0.60      2.23 o 
  -8   5   5        0.39       -2.51      2.23 o 
  -7   5   5       11.10        8.04      4.32 o 
  -6   5   5       30.96       37.79      9.72 o 
  -5   5   5      219.24      229.49      7.09 o 
  -4   5   5       43.07       47.71      2.84 o 
  -3   5   5       52.47       51.66      3.40 o 
  -2   5   5      122.35      112.94     10.19 o 
  -1   5   5      102.14      115.28      4.43 o 
   0   5   5       33.18       37.67      2.88 o 
   1   5   5        5.68        6.36      2.51 o 
   2   5   5       54.63       49.07      5.85 o 
   3   5   5        4.00        4.10      2.76 o 
   4   5   5       16.51       13.13      4.15 o 
  -8   6   5        9.55        3.16      2.76 o 
  -7   6   5        4.86        5.39      2.97 o 
  -6   6   5       65.34       60.45      4.91 o 
  -5   6   5        2.23        1.51      1.25 o 
  -4   6   5      389.98      409.93      9.56 o 
  -3   6   5        8.42        5.57      5.15 o 
  -2   6   5       14.60       17.15      2.46 o 
  -1   6   5        7.90        6.07      1.63 o 
   0   6   5       21.51       24.81      4.49 o 
   1   6   5       30.23       38.01      5.55 o 
   2   6   5       10.72       18.41      4.58 o 
   3   6   5        1.59        8.13      3.29 o 
  -8   7   5        0.72        4.47      3.25 o 
  -7   7   5        0.21       -1.96      2.05 o 
  -6   7   5      117.54      116.93     17.55 o 
  -5   7   5       37.56       40.69      3.39 o 
  -4   7   5       50.39       52.67      5.70 o 
  -3   7   5      193.67      188.68     11.54 o 
  -2   7   5       24.43       22.83      4.63 o 
  -1   7   5       34.81       31.68      5.16 o 
   0   7   5       49.28       47.44      6.15 o 
   1   7   5       53.43       60.52      7.19 o 
  -7   8   5        6.03        7.67      3.82 o 
  -6   8   5        1.24        1.55      1.77 o 
  -5   8   5       25.96       32.45      4.29 o 
  -4   8   5        7.45       12.62      2.60 o 
  -3   8   5        0.39        0.40      1.40 o 
  -2   8   5       12.13       14.33      3.92 o 
  -1   8   5        0.62       -2.28      1.52 o 
   0   8   5       13.70       19.03      4.70 o 
  -5   9   5        4.14        0.60      3.35 o 
  -4   9   5        2.91        1.47      2.17 o 
  -3   9   5        1.76        5.18      2.99 o 
   0  -9   6        6.48        6.04      2.97 o 
   1  -9   6        5.24        2.07      2.30 o 
   2  -9   6       10.96        9.08      3.16 o 
   3  -9   6       16.48       16.35      2.75 o 
   4  -9   6        0.20       -0.17      1.01 o 
   5  -9   6        2.27        0.12      1.70 o 
   6  -9   6        8.88       10.64      3.57 o 
  -1  -8   6        0.39       -0.67      2.05 o 
   0  -8   6        3.09        2.44      2.07 o 
   1  -8   6        4.11        1.68      1.89 o 
   2  -8   6        0.41        0.28      1.59 o 
   3  -8   6        2.82        1.67      1.14 o 
   4  -8   6        0.26        2.07      1.77 o 
   5  -8   6        0.49        0.44      1.57 o 
   6  -8   6        0.04        2.23      2.44 o 
   7  -8   6        7.51       13.22      4.38 o 
  -3  -7   6        3.58        2.58      2.44 o 
  -2  -7   6        6.76        5.17      1.82 o 
  -1  -7   6       31.86       37.86      3.49 o 
   0  -7   6       15.28       14.17      2.21 o 
   1  -7   6        0.11        0.08      0.76 o 
   2  -7   6       71.40       82.49      5.87 o 
   3  -7   6        5.59        5.36      1.52 o 
   4  -7   6        0.14        1.01      1.47 o 
   5  -7   6        0.97        0.35      1.50 o 
   6  -7   6        8.88        8.80      3.09 o 
   7  -7   6        0.19       -1.64      2.05 o 
   8  -7   6        1.92        3.94      3.32 o 
  -4  -6   6       10.31       13.64      4.08 o 
  -3  -6   6        0.84        0.76      2.19 o 
  -2  -6   6        6.52        7.29      1.84 o 
  -1  -6   6        0.26        1.32      1.18 o 
   0  -6   6       38.29       39.47      2.40 o 
   1  -6   6       43.55       44.36      2.97 o 
   2  -6   6        4.86        4.49      1.21 o 
   3  -6   6        8.25        6.59      2.00 o 
   4  -6   6       18.47       20.11      3.50 o 
   5  -6   6        6.61        0.02      1.41 o 
   6  -6   6        2.99        4.88      2.76 o 
   7  -6   6       12.01       17.30      4.65 o 
   8  -6   6        6.80        8.75      3.55 o 
  -5  -5   6       21.34       24.21      5.51 o 
  -4  -5   6        4.99        3.25      2.83 o 
  -3  -5   6        0.30        1.49      2.45 o 
  -2  -5   6       51.37       53.80      3.56 o 
  -1  -5   6        2.60        1.93      1.98 o 
   0  -5   6        1.59        1.96      0.75 o 
   1  -5   6        8.40       11.05      3.02 o 
   2  -5   6      108.39      102.07      3.85 o 
   3  -5   6        7.89        8.62      2.17 o 
   4  -5   6       10.94       13.11      2.95 o 
   5  -5   6        0.25       -0.64      1.54 o 
   6  -5   6        5.50        6.45      3.13 o 
   7  -5   6        0.11        2.70      2.49 o 
   8  -5   6       33.49       31.68      5.90 o 
  -6  -4   6        5.45        1.59      3.02 o 
  -5  -4   6        5.34        3.92      2.76 o 
  -4  -4   6       14.46       12.54      2.21 o 
  -3  -4   6       43.22       45.89      4.53 o 
  -2  -4   6        0.21       -0.30      1.17 o 
  -1  -4   6      174.23      182.84      3.80 o 
   0  -4   6      115.14      121.88      3.60 o 
   1  -4   6       47.30       53.61      2.06 o 
   2  -4   6     3175.09     3240.00     34.03 o 
   3  -4   6        0.38        0.67      1.38 o 
   4  -4   6       41.48       34.01      3.92 o 
   5  -4   6       51.50       50.09      5.05 o 
   6  -4   6        0.11        4.56      2.56 o 
   7  -4   6       12.38       13.27      3.87 o 
   8  -4   6        0.19       -2.03      2.44 o 
  -6  -3   6        0.03        2.14      2.65 o 
  -5  -3   6       40.84       42.40      3.64 o 
  -4  -3   6      164.74      175.16      8.16 o 
  -3  -3   6      141.04      144.01      4.70 o 
  -2  -3   6        1.45        2.65      0.78 o 
  -1  -3   6       11.13       11.07      1.10 o 
   0  -3   6      181.89      171.46      3.70 o 
   1  -3   6       69.13       79.89      2.74 o 
   2  -3   6        2.91        4.14      1.11 o 
   3  -3   6      130.43      140.86      4.42 o 
   4  -3   6        0.02        1.32      1.10 o 
   5  -3   6      136.29      138.82      5.23 o 
   6  -3   6       12.92       15.64      2.50 o 
   7  -3   6        1.93        2.47      1.99 o 
   8  -3   6       14.30       10.04      3.94 o 
  -7  -2   6        8.83        4.42      3.32 o 
  -6  -2   6        1.19       -2.93      2.03 o 
  -5  -2   6        8.27        7.21      3.58 o 
  -4  -2   6        1.22        2.84      1.29 o 
  -3  -2   6        0.09        0.83      1.32 o 
  -2  -2   6        0.30        0.39      0.62 o 
  -1  -2   6      436.90      422.28      5.09 o 
   0  -2   6       12.98       15.13      1.67 o 
   1  -2   6      191.02      200.36      3.91 o 
   2  -2   6      287.88      277.90      6.03 o 
   3  -2   6       33.44       37.17      2.64 o 
   4  -2   6      440.53      460.10      9.45 o 
   5  -2   6       19.17       20.20      3.79 o 
   6  -2   6       16.29       10.60      6.57 o 
   7  -2   6       30.10       23.87      5.14 o 
   8  -2   6        3.53        2.46      3.34 o 
  -7  -1   6       32.49       39.83      6.22 o 
  -6  -1   6        3.41        2.76      1.74 o 
  -5  -1   6      103.96      107.77      4.49 o 
  -4  -1   6        1.01        0.41      0.77 o 
  -3  -1   6      174.60      178.36      4.62 o 
  -2  -1   6      724.72      707.33      6.34 o 
  -1  -1   6     1316.04     1270.48     17.64 o 
   0  -1   6      599.21      584.58      5.73 o 
   1  -1   6      147.50      160.40      6.18 o 
   2  -1   6      135.28      143.35      3.97 o 
   3  -1   6      186.19      178.54      4.97 o 
   4  -1   6        0.75        1.56      1.21 o 
   5  -1   6        3.44        4.18      1.69 o 
   6  -1   6       20.06       13.75      3.96 o 
   7  -1   6        4.20        6.73      3.76 o 
  -8   0   6       13.27        4.77      3.11 o 
  -7   0   6        2.99        2.56      2.79 o 
  -6   0   6      121.45      117.77      5.09 o 
  -5   0   6       29.67       28.57      2.07 o 
  -4   0   6        0.32        0.17      0.73 o 
  -3   0   6        6.02       10.49      1.40 o 
  -2   0   6      377.59      362.93      4.11 o 
  -1   0   6      190.97      184.78      2.71 o 
   0   0   6      169.21      160.62      3.13 o 
   1   0   6     1271.93     1251.44     12.00 o 
   2   0   6        0.02        1.16      1.05 o 
   3   0   6       50.19       47.36      2.86 o 
   4   0   6      149.43      164.91      5.35 o 
   5   0   6       12.80       15.76      4.03 o 
   6   0   6       31.51       26.82      5.39 o 
   7   0   6        5.97        3.32      3.66 o 
  -8   1   6        6.99        5.25      3.50 o 
  -7   1   6       11.94       14.88      2.60 o 
  -6   1   6        6.41        5.61      1.33 o 
  -5   1   6      942.49      966.46     11.75 o 
  -4   1   6      291.43      309.05      5.03 o 
  -3   1   6      995.10     1132.82     14.24 o 
  -2   1   6      369.03      419.10      5.35 o 
  -1   1   6      461.79      418.34      6.81 o 
   0   1   6      370.60      381.21      5.84 o 
   1   1   6      450.70      429.06      9.91 o 
   2   1   6       24.60       24.03      2.13 o 
   3   1   6       52.85       56.40      3.16 o 
   4   1   6        0.66        2.00      2.65 o 
   5   1   6      143.36      148.01      9.47 o 
   6   1   6        1.11        1.82      3.13 o 
   7   1   6        0.20        2.65      3.62 o 
  -8   2   6        4.99        4.88      2.19 o 
  -7   2   6        0.75        1.19      1.21 o 
  -6   2   6       58.93       56.17      2.96 o 
  -5   2   6       55.19       53.17      2.55 o 
  -4   2   6      210.24      186.38      3.90 o 
  -3   2   6      543.13      521.76      8.68 o 
  -2   2   6       21.65       21.19      1.21 o 
  -1   2   6     1062.87     1148.38     11.86 o 
   0   2   6      274.52      286.26      6.03 o 
   1   2   6        2.76        2.38      1.09 o 
   2   2   6      190.62      203.72      5.22 o 
   3   2   6       25.78       20.62      4.08 o 
   4   2   6       54.19       62.81      6.70 o 
   5   2   6      179.13      182.15     10.63 o 
   6   2   6        1.03        4.93      3.78 o 
  -8   3   6        9.11        0.88      2.79 o 
  -7   3   6        2.41        2.55      1.46 o 
  -6   3   6        2.61        3.23      1.67 o 
  -5   3   6       15.89       23.05      1.87 o 
  -4   3   6      123.09      133.93      3.25 o 
  -3   3   6        8.51        9.94      0.86 o 
  -2   3   6      235.45      248.09      5.60 o 
  -1   3   6      382.51      388.42      7.10 o 
   0   3   6      209.80      222.70      5.43 o 
   1   3   6      201.74      186.97      5.00 o 
   2   3   6      164.26      162.51      7.90 o 
   3   3   6        2.85        2.30      2.33 o 
   4   3   6       25.61       29.65      5.30 o 
   5   3   6        0.53        0.69      2.51 o 
  -8   4   6       25.22       29.14      5.02 o 
  -7   4   6        0.47        1.70      1.61 o 
  -6   4   6        0.72        1.24      1.33 o 
  -5   4   6       76.74       68.06      3.86 o 
  -4   4   6        0.60        1.27      0.83 o 
  -3   4   6      209.54      201.44      5.63 o 
  -2   4   6       11.70       13.21      2.13 o 
  -1   4   6       22.11       26.65      2.40 o 
   0   4   6       13.30       10.02      2.08 o 
   1   4   6       22.86       20.20      2.19 o 
   2   4   6      171.83      162.25      8.46 o 
   3   4   6        3.80        2.95      2.26 o 
   4   4   6       16.50       16.66      4.31 o 
  -8   5   6        2.17       -3.25      2.17 o 
  -7   5   6        9.24        3.23      1.77 o 
  -6   5   6       57.99       60.17      4.38 o 
  -5   5   6      116.98      121.55      5.23 o 
  -4   5   6       53.66       55.12      3.06 o 
  -3   5   6      180.75      176.43      5.71 o 
  -2   5   6        0.31       -0.05      0.89 o 
  -1   5   6       78.14       84.64      3.91 o 
   0   5   6       79.73       80.30      3.82 o 
   1   5   6      285.36      257.74     11.09 o 
   2   5   6        7.50        1.08      2.05 o 
   3   5   6       21.84       15.09      4.15 o 
   4   5   6        4.18        7.10      3.29 o 
  -8   6   6        8.52        9.21      3.50 o 
  -7   6   6        4.04        1.39      1.81 o 
  -6   6   6      159.01      171.32      6.80 o 
  -5   6   6      201.39      199.81      5.80 o 
  -4   6   6        2.49        3.13      1.55 o 
  -3   6   6        8.26        9.22      2.03 o 
  -2   6   6      218.06      223.52      6.88 o 
  -1   6   6       23.29       19.44      2.57 o 
   0   6   6        2.51        2.72      1.82 o 
   1   6   6       18.13       17.81      4.29 o 
   2   6   6        6.68       10.67      3.71 o 
  -7   7   6       25.91       34.83      5.87 o 
  -6   7   6       19.42       14.66      2.88 o 
  -5   7   6        0.53        0.44      1.09 o 
  -4   7   6        5.53        3.34      1.68 o 
  -3   7   6       73.47       74.88      4.81 o 
  -2   7   6      106.52      106.04      5.15 o 
  -1   7   6       10.64       15.69      3.71 o 
   0   7   6       20.64       25.89      4.88 o 
   1   7   6        6.64        9.31      3.13 o 
  -6   8   6       24.90       20.87      3.42 o 
  -5   8   6        0.93        1.42      1.49 o 
  -4   8   6        1.26        2.09      1.65 o 
  -3   8   6        5.88        4.72      2.05 o 
  -2   8   6       10.55       15.78      3.99 o 
  -1   8   6        0.62       -1.68      1.70 o 
   2  -9   7        1.66        2.86      2.30 o 
   3  -9   7        0.48        1.94      1.32 o 
   4  -9   7        0.54       -0.51      1.59 o 
   5  -9   7        0.06        2.14      1.96 o 
   6  -9   7        0.16       -1.64      1.77 o 
  -1  -8   7        7.15        5.46      2.72 o 
   0  -8   7        0.02        0.94      1.87 o 
   1  -8   7       10.24        9.12      2.95 o 
   2  -8   7        1.99        0.71      0.73 o 
   3  -8   7        7.21        5.91      3.96 o 
   4  -8   7        1.85        0.41      1.24 o 
   5  -8   7        0.36        1.94      1.91 o 
   6  -8   7        0.06        1.96      2.23 o 
   7  -8   7        2.54       -0.09      2.42 o 
  -3  -7   7        6.71        6.84      3.23 o 
  -2  -7   7       12.01        8.16      3.23 o 
  -1  -7   7        1.52       -0.83      1.82 o 
   0  -7   7        2.49        1.66      1.24 o 
   1  -7   7        7.92        6.58      1.96 o 
   2  -7   7        2.83        0.98      1.72 o 
   3  -7   7       14.56       18.30      2.51 o 
   4  -7   7        2.42        1.87      1.75 o 
   5  -7   7        0.19        2.26      1.82 o 
   6  -7   7       21.30       24.81      4.70 o 
   7  -7   7        9.79        8.43      3.71 o 
  -4  -6   7        6.64        4.17      3.04 o 
  -3  -6   7       21.51       20.02      4.58 o 
  -2  -6   7        0.11       -1.31      1.77 o 
  -1  -6   7       23.54       24.41      4.76 o 
   0  -6   7       18.00       22.09      3.24 o 
   1  -6   7        1.37        0.56      0.84 o 
   2  -6   7      206.24      192.38      4.70 o 
   3  -6   7       30.82       37.74      4.22 o 
   4  -6   7       30.98       31.73      4.28 o 
   5  -6   7       69.76       84.40      6.34 o 
   6  -6   7       14.69        7.56      2.90 o 
   7  -6   7        1.25        0.55      2.40 o 
   8  -6   7        4.83       10.57      4.17 o 
  -5  -5   7       17.26       22.35      5.18 o 
  -4  -5   7       40.08       51.44      6.89 o 
  -3  -5   7        5.17        6.57      2.76 o 
  -2  -5   7        1.26        3.62      2.20 o 
  -1  -5   7       56.63       54.47      2.41 o 
   0  -5   7       77.68       78.03      3.23 o 
   1  -5   7        0.32        0.79      0.91 o 
   2  -5   7        7.51        5.80      1.30 o 
   3  -5   7       29.91       34.40      3.78 o 
   4  -5   7       43.58       45.36      4.56 o 
   5  -5   7       15.25       17.81      3.62 o 
   6  -5   7       18.62       14.58      3.62 o 
   7  -5   7        9.09        9.54      3.59 o 
   8  -5   7        3.29        2.91      3.43 o 
  -6  -4   7        1.22       -1.43      2.49 o 
  -5  -4   7        3.65        4.79      3.20 o 
  -4  -4   7       11.42        8.96      3.43 o 
  -3  -4   7       14.10       13.04      3.39 o 
  -2  -4   7        0.00        0.95      0.86 o 
  -1  -4   7        9.04        7.03      1.42 o 
   0  -4   7      314.65      306.05      5.68 o 
   1  -4   7        0.72        1.42      0.62 o 
   2  -4   7     1484.82     1390.95     14.80 o 
   3  -4   7      621.03      617.18      9.90 o 
   4  -4   7       15.76       19.39      3.94 o 
   5  -4   7       32.25       28.45      3.07 o 
   6  -4   7        0.45        2.50      1.46 o 
   7  -4   7        0.38       -1.26      1.23 o 
   8  -4   7        4.93        3.16      3.06 o 
  -6  -3   7        4.62        6.57      3.32 o 
  -5  -3   7       25.99       29.44      5.25 o 
  -4  -3   7      143.65      151.61      9.03 o 
  -3  -3   7        0.00       -0.77      0.80 o 
  -2  -3   7       63.02       63.05      2.25 o 
  -1  -3   7       31.39       26.82      1.61 o 
   0  -3   7        8.17        7.94      1.23 o 
   1  -3   7      174.83      184.03      4.19 o 
   2  -3   7        0.05        7.95      2.35 o 
   3  -3   7       12.69       13.72      1.90 o 
   4  -3   7       38.03       40.19      3.07 o 
   5  -3   7       18.89       16.05      2.50 o 
   6  -3   7        4.97        5.21      1.74 o 
   7  -3   7        0.89        3.62      1.60 o 
   8  -3   7        2.52        3.96      3.48 o 
  -7  -2   7        5.53        4.28      3.18 o 
  -6  -2   7        0.00       -3.11      2.07 o 
  -5  -2   7       19.92       24.12      4.58 o 
  -4  -2   7        0.50        1.54      1.15 o 
  -3  -2   7        5.61        5.86      1.18 o 
  -2  -2   7       93.65       95.72      5.39 o 
  -1  -2   7      175.40      182.49      2.97 o 
   0  -2   7      569.63      570.83      6.00 o 
   1  -2   7      224.37      260.47      4.70 o 
   2  -2   7       48.67       42.87      2.51 o 
   3  -2   7       77.15       79.13      3.49 o 
   4  -2   7       30.01       22.82      2.54 o 
   5  -2   7       14.75       11.06      2.30 o 
   6  -2   7        0.03        1.56      2.11 o 
   7  -2   7        7.74       12.05      4.19 o 
  -7  -1   7       13.31       13.73      4.33 o 
  -6  -1   7        0.59       -0.14      2.00 o 
  -5  -1   7       81.83       83.80      6.45 o 
  -4  -1   7      223.88      213.36      6.35 o 
  -3  -1   7      364.96      375.32      6.90 o 
  -2  -1   7      603.16      616.33      6.70 o 
  -1  -1   7      607.61      626.19     12.54 o 
   0  -1   7       11.31       13.67      1.65 o 
   1  -1   7        1.85        3.01      0.92 o 
   2  -1   7      317.99      343.41      6.51 o 
   3  -1   7       27.48       29.11      2.51 o 
   4  -1   7       22.32       24.22      2.61 o 
   5  -1   7      144.88      142.48      5.48 o 
   6  -1   7        2.50        3.89      3.09 o 
   7  -1   7       39.44       43.40      6.93 o 
  -8   0   7       25.08       32.19      6.01 o 
  -7   0   7        9.86        5.53      2.90 o 
  -6   0   7      148.25      136.52      8.20 o 
  -5   0   7        5.75        6.16      1.32 o 
  -4   0   7        0.08        0.75      0.74 o 
  -3   0   7      337.18      349.04      4.79 o 
  -2   0   7        0.05        0.43      0.44 o 
  -1   0   7        4.94        9.34      1.61 o 
   0   0   7       11.49       11.99      1.12 o 
   1   0   7       16.26       21.61      1.81 o 
   2   0   7      849.22      881.31     11.23 o 
   3   0   7        3.93        4.75      1.51 o 
   4   0   7       54.74       52.84      3.55 o 
   5   0   7       91.30       92.14      7.79 o 
   6   0   7       49.60       50.11      6.98 o 
   7   0   7        0.32        1.06      3.16 o 
  -8   1   7        0.01       -2.46      2.28 o 
  -7   1   7        9.47        9.77      3.52 o 
  -6   1   7        0.03        0.76      1.00 o 
  -5   1   7      364.68      367.03      6.21 o 
  -4   1   7      140.01      151.68      3.57 o 
  -3   1   7       15.76       14.03      1.56 o 
  -2   1   7      934.74     1031.46      7.87 o 
  -1   1   7      344.26      370.08     13.25 o 
   0   1   7      164.72      190.90      4.27 o 
   1   1   7      196.70      163.09      7.07 o 
   2   1   7      113.67      110.19      4.08 o 
   3   1   7       42.89       52.42      3.28 o 
   4   1   7       56.61       75.02      6.73 o 
   5   1   7       17.07       19.77      4.63 o 
   6   1   7        0.82       -0.78      2.70 o 
  -8   2   7        3.63        0.44      2.70 o 
  -7   2   7        1.08        2.14      3.02 o 
  -6   2   7       17.03       16.07      1.91 o 
  -5   2   7      102.80      113.42      3.45 o 
  -4   2   7       60.64       56.03      2.31 o 
  -3   2   7        4.26        4.45      0.67 o 
  -2   2   7       35.94       32.51      2.04 o 
  -1   2   7      717.08      719.14      9.22 o 
   0   2   7      168.97      152.54      4.40 o 
   1   2   7        3.14        2.85      1.38 o 
   2   2   7        2.22       -0.36      1.03 o 
   3   2   7       62.42       65.53      6.04 o 
   4   2   7       12.22       15.23      4.12 o 
   5   2   7       90.24      104.10      9.19 o 
   6   2   7        0.50        0.69      3.09 o 
  -7   3   7        0.23       -0.35      1.42 o 
  -6   3   7      164.58      155.89      5.68 o 
  -5   3   7        0.66        0.73      1.36 o 
  -4   3   7       38.26       41.88      2.74 o 
  -3   3   7        0.48        1.43      0.89 o 
  -2   3   7      320.32      325.18      6.57 o 
  -1   3   7      565.65      570.40     17.86 o 
   0   3   7       38.82       45.06      4.08 o 
   1   3   7      138.85      141.31      6.38 o 
   2   3   7       69.83       66.31      5.74 o 
   3   3   7        2.94        4.45      2.51 o 
   4   3   7       21.52       31.95      5.60 o 
   5   3   7        4.95        3.04      2.74 o 
  -8   4   7        5.97        1.38      1.85 o 
  -7   4   7       87.05       97.44      6.21 o 
  -6   4   7       18.69       18.49      2.71 o 
  -5   4   7        1.65        0.73      1.13 o 
  -4   4   7        9.37        7.65      2.44 o 
  -3   4   7        0.04       -1.27      0.89 o 
  -2   4   7      754.39      744.99     15.35 o 
  -1   4   7       74.77       78.15      3.65 o 
   0   4   7       18.51       16.12      4.09 o 
   1   4   7       32.25       45.79      3.14 o 
   2   4   7      145.08      134.14      7.83 o 
   3   4   7       11.35        7.23      2.99 o 
   4   4   7        0.70        5.28      2.88 o 
  -8   5   7        3.85       -0.09      2.27 o 
  -7   5   7        1.54        1.35      1.59 o 
  -6   5   7        2.42        2.63      1.65 o 
  -5   5   7       61.17       63.58     11.99 o 
  -4   5   7      101.96      104.84      3.82 o 
  -3   5   7      331.74      329.26      8.55 o 
  -2   5   7      159.61      150.81      5.36 o 
  -1   5   7       26.29       20.46      3.85 o 
   0   5   7      159.15      159.97      9.70 o 
   1   5   7       92.04       97.95      7.00 o 
   2   5   7       28.69       31.01      5.28 o 
   3   5   7        1.23       -1.50      2.03 o 
  -8   6   7        1.64        1.28      1.92 o 
  -7   6   7       23.11       26.71      3.62 o 
  -6   6   7       32.05       50.87      4.94 o 
  -5   6   7      124.46      117.30      8.81 o 
  -4   6   7        0.30       -1.18      1.42 o 
  -3   6   7       89.95       83.83      4.48 o 
  -2   6   7        0.07       -1.65      1.10 o 
  -1   6   7        3.68        3.50      1.42 o 
   0   6   7       49.13       40.16      5.41 o 
   1   6   7        0.34        1.27      1.98 o 
   2   6   7       12.02       11.52      3.71 o 
  -7   7   7        1.31       -1.32      1.37 o 
  -6   7   7        0.11       -1.69      1.51 o 
  -5   7   7        2.37        1.45      1.50 o 
  -4   7   7        0.92        1.17      1.42 o 
  -3   7   7        6.13        4.12      4.40 o 
  -2   7   7       34.88       31.89      4.54 o 
  -1   7   7        2.45       -0.97      1.41 o 
   0   7   7        1.71       -1.91      1.54 o 
   1   7   7        7.55        5.34      2.95 o 
  -6   8   7        0.10        0.45      1.41 o 
  -5   8   7       10.15        6.42      1.93 o 
  -4   8   7       17.34       21.75      3.27 o 
  -3   8   7       15.59       14.61      2.67 o 
  -2   8   7        0.00       -0.67      1.89 o 
  -1   8   7        1.85        0.71      2.17 o 
   3  -9   8        0.19       -1.30      1.05 o 
   4  -9   8        2.05        1.59      1.70 o 
   5  -9   8        0.42        4.22      2.28 o 
  -1  -8   8        1.33        2.70      2.37 o 
   0  -8   8        2.05        1.34      2.19 o 
   1  -8   8        0.27       -0.81      1.68 o 
   2  -8   8        0.95        1.23      0.89 o 
   3  -8   8        1.16        0.41      0.91 o 
   4  -8   8        0.07       -0.62      1.24 o 
   5  -8   8        0.58        2.05      1.91 o 
   6  -8   8        0.25        1.47      2.26 o 
  -3  -7   8        0.45        3.02      2.90 o 
  -2  -7   8        0.01        1.57      2.40 o 
  -1  -7   8        0.06        0.85      1.87 o 
   0  -7   8       11.37        9.61      2.90 o 
   1  -7   8        0.56        0.74      0.88 o 
   2  -7   8       14.96       23.82      2.17 o 
   3  -7   8        5.85        4.89      1.51 o 
   4  -7   8        0.16        0.14      1.24 o 
   5  -7   8        0.14        0.88      1.57 o 
   6  -7   8        2.68        5.21      2.72 o 
   7  -7   8        1.15        1.11      2.65 o 
  -4  -6   8        2.87        1.64      2.74 o 
  -3  -6   8       13.29       19.14      4.68 o 
  -2  -6   8        1.55        2.76      2.46 o 
  -1  -6   8        1.70        2.93      1.98 o 
   0  -6   8       16.17       17.37      1.78 o 
   1  -6   8       29.13       27.74      2.63 o 
   2  -6   8       63.51       57.87      2.68 o 
   3  -6   8       14.13       12.82      2.08 o 
   4  -6   8        6.14        3.96      1.84 o 
   5  -6   8       57.13       58.36      5.74 o 
   6  -6   8       13.15        9.74      3.20 o 
   7  -6   8        4.28        2.56      1.81 o 
  -5  -5   8        0.81       -2.10      2.90 o 
  -4  -5   8       80.05      103.13      9.28 o 
  -3  -5   8        0.20        0.74      2.35 o 
  -2  -5   8        3.54        2.37      2.23 o 
  -1  -5   8       70.60       68.77      5.14 o 
   0  -5   8       72.12       66.02      3.31 o 
   1  -5   8       71.63       65.60      3.39 o 
   2  -5   8       50.38       45.42      5.53 o 
   3  -5   8       58.27       56.49      3.42 o 
   4  -5   8       48.63       46.65      3.48 o 
   5  -5   8       37.06       36.04      3.44 o 
   6  -5   8       50.45       47.25      4.04 o 
   7  -5   8        4.68        6.27      4.30 o 
   8  -5   8        0.13        1.62      1.62 o 
  -5  -4   8        0.62       -0.21      2.28 o 
  -4  -4   8       12.62       20.73      4.77 o 
  -3  -4   8        0.79        1.45      2.21 o 
  -2  -4   8       43.11       39.31      4.88 o 
  -1  -4   8        0.03        0.54      0.63 o 
   0  -4   8       97.80       95.86      3.23 o 
   1  -4   8       19.90       20.89      2.61 o 
   2  -4   8       14.62       12.34      1.72 o 
   3  -4   8      335.89      337.62      7.36 o 
   4  -4   8        1.37        0.37      1.10 o 
   5  -4   8       13.60       15.48      3.33 o 
   6  -4   8       11.18       10.23      4.93 o 
   7  -4   8        0.38       -0.98      1.27 o 
   8  -4   8        7.17       -1.43      2.33 o 
  -6  -3   8        0.07        0.78      2.86 o 
  -5  -3   8        7.30        8.04      3.46 o 
  -4  -3   8        6.63        7.90      2.93 o 
  -3  -3   8       91.65       91.73      6.43 o 
  -2  -3   8      162.30      151.38      6.36 o 
  -1  -3   8        5.91        6.89      2.40 o 
   0  -3   8       54.69       56.35      2.36 o 
   1  -3   8        0.10        0.29      0.97 o 
   2  -3   8       18.94       14.83      1.78 o 
   3  -3   8       89.75      103.94      5.47 o 
   4  -3   8        7.25        4.65      1.59 o 
   5  -3   8        0.83       -1.35      1.09 o 
   6  -3   8        1.03       -0.97      1.27 o 
   7  -3   8       11.20       11.91      2.50 o 
  -7  -2   8        4.83        1.68      2.72 o 
  -6  -2   8        3.25        2.63      2.74 o 
  -5  -2   8        4.51        0.28      2.30 o 
  -4  -2   8        0.05        0.74      1.57 o 
  -3  -2   8        8.63        8.71      3.43 o 
  -2  -2   8        0.69        1.07      0.94 o 
  -1  -2   8        2.65        3.64      1.82 o 
   0  -2   8       27.53       30.88      1.45 o 
   1  -2   8      109.39      131.52      3.55 o 
   2  -2   8      335.06      348.49      6.67 o 
   3  -2   8      184.05      167.85      5.11 o 
   4  -2   8        4.76        2.96      1.44 o 
   5  -2   8       22.63       25.10      2.93 o 
   6  -2   8        8.07        9.10      2.14 o 
   7  -2   8        0.24       -2.90      2.33 o 
  -7  -1   8        0.52        0.71      2.26 o 
  -6  -1   8        4.37        0.25      2.07 o 
  -5  -1   8      128.91      137.09      8.32 o 
  -4  -1   8        0.89       -0.18      1.05 o 
  -3  -1   8      105.23       99.29      4.01 o 
  -2  -1   8      880.61      868.73     11.53 o 
  -1  -1   8       18.33       26.38      3.25 o 
   0  -1   8      349.33      345.56      5.69 o 
   1  -1   8       17.06       20.68      1.80 o 
   2  -1   8       27.99       26.99      4.63 o 
   3  -1   8      155.09      167.09      5.32 o 
   4  -1   8      100.17      113.20      6.15 o 
   5  -1   8       73.40       66.84      5.29 o 
   6  -1   8       11.11        6.01      3.39 o 
   7  -1   8        7.55        7.92      4.01 o 
  -8   0   8        4.55        4.72      3.11 o 
  -7   0   8        5.83        5.11      2.95 o 
  -6   0   8       70.94       66.33      6.40 o 
  -5   0   8      321.73      335.08      9.33 o 
  -4   0   8        2.78        2.55      1.21 o 
  -3   0   8        3.98        6.13      1.05 o 
  -2   0   8       67.24       63.06      2.47 o 
  -1   0   8     1143.53     1148.36      9.47 o 
   0   0   8      408.54      375.17     14.07 o 
   1   0   8      422.80      399.27     13.37 o 
   2   0   8      310.29      314.80      6.80 o 
   3   0   8       87.15       94.64      4.21 o 
   4   0   8        3.33        4.22      1.87 o 
   5   0   8      167.49      196.79     10.53 o 
   6   0   8       21.71       17.51      4.77 o 
   7   0   8        3.69        6.70      3.57 o 
  -8   1   8        0.74        1.54      2.63 o 
  -7   1   8        0.01        0.99      2.21 o 
  -6   1   8       38.92       38.21      7.26 o 
  -5   1   8        2.62        5.47      3.16 o 
  -4   1   8      294.88      302.66      5.72 o 
  -3   1   8        2.36        1.63      0.70 o 
  -2   1   8      110.93      120.03      2.89 o 
  -1   1   8     1031.45      996.52     16.07 o 
   0   1   8      232.12      189.04      4.49 o 
   1   1   8       65.35       65.79      3.36 o 
   2   1   8       10.27        8.05      1.77 o 
   3   1   8        2.58        2.47      1.47 o 
   4   1   8        2.23        4.19      3.09 o 
   5   1   8       29.14       24.60      5.00 o 
   6   1   8       31.75       37.60      6.73 o 
  -8   2   8        0.81       -0.48      2.21 o 
  -7   2   8       14.68       14.66      2.54 o 
  -6   2   8       46.89       57.64      3.96 o 
  -5   2   8       44.04       50.23      2.52 o 
  -4   2   8        3.26        4.10      0.91 o 
  -3   2   8      486.54      495.79      5.27 o 
  -2   2   8       43.83       40.59      2.26 o 
  -1   2   8        9.23       15.49      4.23 o 
   0   2   8        7.22       10.05      1.65 o 
   1   2   8      187.75      166.79      5.02 o 
   2   2   8      131.92      121.16      4.59 o 
   3   2   8        2.00        2.42      2.35 o 
   4   2   8       28.25       35.11      5.55 o 
   5   2   8        2.24        2.07      3.04 o 
  -8   3   8        9.16       20.13      4.24 o 
  -7   3   8        0.06        0.46      1.91 o 
  -6   3   8        3.07        1.91      1.50 o 
  -5   3   8        7.14        8.20      1.64 o 
  -4   3   8      681.99      691.71     10.84 o 
  -3   3   8      156.41      145.17      4.57 o 
  -2   3   8       73.47       72.11      6.11 o 
  -1   3   8       74.81       75.30      3.44 o 
   0   3   8       58.90       60.41      3.29 o 
   1   3   8      128.51      115.81      4.48 o 
   2   3   8        1.25       -0.48      1.61 o 
   3   3   8       39.35       44.03      5.67 o 
   4   3   8        6.81        6.93      3.27 o 
   5   3   8        5.42        9.74      3.99 o 
  -8   4   8        3.65        0.07      2.05 o 
  -7   4   8        4.88        1.89      2.19 o 
  -6   4   8        0.08        1.01      1.30 o 
  -5   4   8      180.89      175.35      5.98 o 
  -4   4   8       57.22       59.97      2.86 o 
  -3   4   8      277.81      264.96      6.73 o 
  -2   4   8       53.30       49.53      3.34 o 
  -1   4   8        1.84        1.17      1.04 o 
   0   4   8       16.67       18.69      2.37 o 
   1   4   8        5.76        4.88      2.19 o 
   2   4   8       22.66       19.58      4.10 o 
   3   4   8        0.46       -2.18      1.45 o 
   4   4   8       11.88       15.50      4.38 o 
  -8   5   8       11.38        8.22      3.52 o 
  -7   5   8       22.27       30.78      3.69 o 
  -6   5   8        2.67        2.61      2.25 o 
  -5   5   8      159.27      141.36      5.99 o 
  -4   5   8       10.00       10.55      1.37 o 
  -3   5   8       27.10       26.25      3.40 o 
  -2   5   8      518.96      518.89     10.26 o 
  -1   5   8       10.39       11.63      3.80 o 
   0   5   8       36.38       39.01      3.30 o 
   1   5   8      107.39       83.64      6.59 o 
   2   5   8       21.82       21.72      4.58 o 
   3   5   8        1.06        3.04      2.86 o 
  -7   6   8        3.96        2.20      4.25 o 
  -6   6   8        2.12        4.61      1.92 o 
  -5   6   8        5.86        7.16      1.74 o 
  -4   6   8      124.59      122.42      5.54 o 
  -3   6   8        1.21        1.28      1.25 o 
  -2   6   8       19.90       21.03      2.87 o 
  -1   6   8        5.94        5.53      1.80 o 
   0   6   8        0.00       -2.00      1.34 o 
   1   6   8        9.86       14.24      3.85 o 
   2   6   8        8.25        9.40      3.36 o 
  -7   7   8        5.32        2.51      2.09 o 
  -6   7   8        6.68        6.09      2.28 o 
  -5   7   8        0.40       -0.07      1.16 o 
  -4   7   8        0.75        1.15      1.55 o 
  -3   7   8        0.26        3.03      1.52 o 
  -2   7   8        0.03       -0.59      2.33 o 
  -1   7   8        6.39       11.70      3.41 o 
   0   7   8        1.25        0.51      2.17 o 
  -5   8   8       11.11        8.96      2.20 o 
  -4   8   8        2.35        6.46      2.15 o 
  -3   8   8        1.24       -1.01      1.29 o 
  -2   8   8       72.76       80.55      7.99 o 
   3  -9   9        6.84        6.50      2.53 o 
   4  -9   9        1.20       -1.74      3.44 o 
   5  -9   9        0.09       -1.00      2.73 o 
  -1  -8   9        0.37       -1.06      2.10 o 
   0  -8   9        1.77        4.45      2.51 o 
   1  -8   9        8.72        6.89      2.99 o 
   2  -8   9        0.66        1.41      1.70 o 
   3  -8   9        0.29        0.75      1.10 o 
   4  -8   9        5.88        1.87      3.58 o 
   5  -8   9        0.76        0.09      1.43 o 
   6  -8   9        2.55        6.08      2.67 o 
  -2  -7   9        0.22        0.30      2.28 o 
  -1  -7   9        3.75        7.10      3.18 o 
   0  -7   9        0.01        0.12      1.84 o 
   1  -7   9        0.00        2.53      1.70 o 
   2  -7   9        0.88        3.46      1.98 o 
   3  -7   9        0.10        0.87      1.03 o 
   4  -7   9       27.01       28.08      3.75 o 
   5  -7   9        6.40        1.28      1.69 o 
   6  -7   9        0.51        2.24      1.52 o 
   7  -7   9        4.59        1.92      1.88 o 
  -4  -6   9        5.21        2.46      3.55 o 
  -3  -6   9        0.00        3.25      2.95 o 
  -2  -6   9        3.26        3.87      2.65 o 
  -1  -6   9        4.27        2.42      2.19 o 
   0  -6   9        8.26        9.38      2.58 o 
   1  -6   9        3.90        4.81      2.33 o 
   2  -6   9      138.69      142.71     11.11 o 
   3  -6   9      805.89      762.33     12.57 o 
   4  -6   9       60.03       60.15      4.12 o 
   5  -6   9        4.15        1.79      1.37 o 
   6  -6   9        0.06        1.61      1.53 o 
   7  -6   9        1.20        0.56      1.64 o 
  -4  -5   9       11.37       10.07      4.26 o 
  -3  -5   9       21.00       29.86      5.34 o 
  -2  -5   9       89.69       84.65      7.35 o 
  -1  -5   9       65.13       58.11      3.57 o 
   0  -5   9       15.06       17.55      3.18 o 
   1  -5   9       98.85       97.89      3.25 o 
   2  -5   9      116.77      110.08      4.25 o 
   3  -5   9       11.12        9.45      1.87 o 
   4  -5   9       16.26       19.24      2.57 o 
   5  -5   9        0.01        0.02      1.12 o 
   6  -5   9       19.42       24.67      3.79 o 
   7  -5   9        8.63        6.17      2.44 o 
  -5  -4   9        0.01       -1.47      2.65 o 
  -4  -4   9        1.88        5.94      3.06 o 
  -3  -4   9        1.76        2.23      2.33 o 
  -2  -4   9       11.82       14.65      2.22 o 
  -1  -4   9        0.29       -0.34      0.88 o 
   0  -4   9      130.88      114.14      6.24 o 
   1  -4   9        0.21        0.69      1.04 o 
   2  -4   9       12.44       13.54      1.78 o 
   3  -4   9        0.28       -0.07      1.12 o 
   4  -4   9        6.41        6.69      1.74 o 
   5  -4   9       54.08       60.75      4.46 o 
   6  -4   9        0.00       -0.47      1.30 o 
   7  -4   9        0.07        1.21      1.95 o 
  -6  -3   9        4.42        2.17      2.97 o 
  -5  -3   9        5.99        9.21      3.57 o 
  -4  -3   9       36.35       29.58      5.04 o 
  -3  -3   9        3.66        3.57      2.35 o 
  -2  -3   9        5.17        4.88      1.47 o 
  -1  -3   9      298.97      298.55      9.73 o 
   0  -3   9       58.28       52.01      2.05 o 
   1  -3   9       40.53       46.10      2.51 o 
   2  -3   9       62.49       61.33      2.93 o 
   3  -3   9       15.58       18.98      2.28 o 
   4  -3   9       20.25       22.45      2.72 o 
   5  -3   9        0.00       -1.60      1.16 o 
   6  -3   9        0.27       -0.46      1.33 o 
   7  -3   9        5.99        4.17      3.39 o 
  -7  -2   9        0.09       -1.13      2.51 o 
  -6  -2   9        0.02       -2.76      2.19 o 
  -5  -2   9       56.22       67.25      7.21 o 
  -4  -2   9       13.45       19.81      3.94 o 
  -3  -2   9       65.33       71.25      5.70 o 
  -2  -2   9      169.74      160.37      5.15 o 
  -1  -2   9        4.72        4.05      1.96 o 
   0  -2   9       76.50       80.16      2.47 o 
   1  -2   9      395.94      412.18      6.47 o 
   2  -2   9       75.24       69.92      3.54 o 
   3  -2   9        9.90       10.15      2.52 o 
   4  -2   9        1.22       -0.84      1.19 o 
   5  -2   9       10.96       12.28      2.44 o 
   6  -2   9        0.16       -0.29      1.29 o 
   7  -2   9       17.56        7.33      3.76 o 
  -7  -1   9        1.33        1.36      2.76 o 
  -6  -1   9        1.48        0.02      2.30 o 
  -5  -1   9       20.65       29.21      5.04 o 
  -4  -1   9      821.06      880.18     13.07 o 
  -3  -1   9        3.97        5.61      2.52 o 
  -2  -1   9     1001.42     1008.30     18.56 o 
  -1  -1   9      228.93      218.29      8.32 o 
   0  -1   9       82.70       82.24      3.32 o 
   1  -1   9       15.69       20.70      1.85 o 
   2  -1   9      141.32      143.18      4.71 o 
   3  -1   9        9.68        7.39      1.81 o 
   4  -1   9       11.19       12.14      2.36 o 
   5  -1   9        0.85        2.80      1.74 o 
   6  -1   9       17.36       30.09      5.53 o 
   7  -1   9        0.14        2.83      3.29 o 
  -7   0   9       11.76       13.29      4.05 o 
  -6   0   9        5.71        4.35      2.53 o 
  -5   0   9       39.62       35.08      3.27 o 
  -4   0   9       22.67       19.31      4.35 o 
  -3   0   9      277.77      268.47      6.64 o 
  -2   0   9      144.20      155.80      7.26 o 
  -1   0   9      527.60      522.12      5.77 o 
   0   0   9        9.45       10.88      1.25 o 
   1   0   9      208.98      207.70      6.53 o 
   2   0   9       15.26       18.47      2.26 o 
   3   0   9      242.63      255.44      6.97 o 
   4   0   9       59.21       57.60      4.07 o 
   5   0   9      166.28      181.00     10.12 o 
   6   0   9      149.78      153.06     10.21 o 
  -8   1   9        0.57       -0.58      2.07 o 
  -7   1   9        8.71       14.17      3.89 o 
  -6   1   9       20.21       12.97      3.66 o 
  -5   1   9        6.83        8.34      1.88 o 
  -4   1   9        3.75        2.73      2.81 o 
  -3   1   9       11.91        9.10      2.04 o 
  -2   1   9      266.30      246.85      3.57 o 
  -1   1   9       57.05       53.68      3.04 o 
   0   1   9      105.80      114.13      3.66 o 
   1   1   9      195.20      202.20      7.77 o 
   2   1   9       11.34       13.60      2.19 o 
   3   1   9      236.29      228.84     14.12 o 
   4   1   9       65.67       85.55      7.35 o 
   5   1   9       68.03       76.40      7.83 o 
   6   1   9        1.03        4.15      3.87 o 
  -7   2   9       91.74      112.00      7.65 o 
  -6   2   9        4.15        3.87      1.59 o 
  -5   2   9        8.56       15.27      2.53 o 
  -4   2   9       45.99       46.87      3.13 o 
  -3   2   9       25.18       22.89      1.33 o 
  -2   2   9      176.11      177.68      4.54 o 
  -1   2   9       12.71        9.42      1.48 o 
   0   2   9        8.35       12.55      1.84 o 
   1   2   9        2.54        0.41      1.32 o 
   2   2   9       45.07       42.36      6.23 o 
   3   2   9      234.33      238.88     10.26 o 
   4   2   9       14.60       11.84      3.92 o 
   5   2   9        9.47       13.96      4.54 o 
  -8   3   9       10.34        9.12      3.20 o 
  -7   3   9        0.38        2.23      2.53 o 
  -6   3   9       49.27       52.74      6.01 o 
  -5   3   9      224.17      214.96     10.26 o 
  -4   3   9      229.94      215.34      8.26 o 
  -3   3   9       27.46       24.40      2.36 o 
  -2   3   9      154.98      158.37      4.86 o 
  -1   3   9       26.67       26.58      5.15 o 
   0   3   9       64.74       74.45      3.69 o 
   1   3   9       80.80       73.94      3.78 o 
   2   3   9      279.91      253.98     10.42 o 
   3   3   9        4.83        7.86      3.04 o 
   4   3   9       11.78       11.38      3.87 o 
  -8   4   9        0.16       -0.69      2.35 o 
  -7   4   9       14.19        8.80      3.36 o 
  -6   4   9        1.52        2.67      2.42 o 
  -5   4   9      131.13      134.70      5.40 o 
  -4   4   9      283.84      264.39      5.71 o 
  -3   4   9       11.86       12.75      3.19 o 
  -2   4   9      111.86      116.76      4.70 o 
  -1   4   9      296.07      267.36      8.09 o 
   0   4   9       40.68       34.14      3.07 o 
   1   4   9       20.45       20.02      3.82 o 
   2   4   9       13.12       11.47      3.39 o 
   3   4   9       12.41        5.62      2.93 o 
   4   4   9        2.44        1.87      2.49 o 
  -8   5   9        0.08        0.51      2.21 o 
  -7   5   9        0.00       -0.92      2.19 o 
  -6   5   9       12.33       17.12      4.35 o 
  -5   5   9       16.57       12.52      3.55 o 
  -4   5   9       44.59       42.96      2.47 o 
  -3   5   9        1.83        1.02      1.04 o 
  -2   5   9      216.04      189.93      6.35 o 
  -1   5   9      406.85      384.04      8.97 o 
   0   5   9        4.72        3.85      1.59 o 
   1   5   9       74.48       73.22      6.96 o 
   2   5   9       21.59       31.68      5.48 o 
  -7   6   9        2.55        0.92      2.67 o 
  -6   6   9       34.73       35.87      4.40 o 
  -5   6   9       47.67       48.25      3.43 o 
  -4   6   9       13.07        7.63      2.00 o 
  -3   6   9        3.47       -0.05      1.13 o 
  -2   6   9       94.66       79.61      4.42 o 
  -1   6   9        0.47        0.54      1.22 o 
   0   6   9        0.79        0.69      1.80 o 
   1   6   9       29.82       32.69      5.60 o 
  -6   7   9        3.07        3.06      2.01 o 
  -5   7   9       17.46       16.74      2.47 o 
  -4   7   9       11.95       15.88      2.79 o 
  -3   7   9        0.04       -0.61      1.27 o 
  -2   7   9        0.32       -0.27      1.95 o 
  -1   7   9        3.13        3.62      2.26 o 
   0   7   9        0.80        3.73      2.65 o 
   3  -9  10        0.06        1.50      2.14 o 
   4  -9  10        3.32        4.95      2.76 o 
  -1  -8  10        0.00        0.92      1.89 o 
   0  -8  10        0.44       -0.25      1.84 o 
   1  -8  10        5.32        5.05      2.67 o 
   2  -8  10        0.01        0.99      1.89 o 
   3  -8  10       16.03       14.19      3.66 o 
   4  -8  10        0.60        5.55      2.88 o 
   5  -8  10        0.00        0.88      1.39 o 
   6  -8  10        0.05       -1.50      3.78 o 
  -2  -7  10        1.50        0.16      2.44 o 
  -1  -7  10        7.83       10.57      3.57 o 
   0  -7  10       16.90       18.29      4.10 o 
   1  -7  10        0.20       -1.76      1.17 o 
   2  -7  10        7.28        6.13      2.72 o 
   3  -7  10        0.71        0.76      2.19 o 
   4  -7  10        7.18        6.58      1.82 o 
   5  -7  10       11.86       14.83      2.65 o 
   6  -7  10       19.22       15.59      3.05 o 
  -3  -6  10        4.19        7.60      3.55 o 
  -2  -6  10        5.75       12.92      3.92 o 
  -1  -6  10        6.53        2.26      2.51 o 
   0  -6  10       44.26       38.01      3.40 o 
   1  -6  10      196.71      203.63      9.26 o 
   2  -6  10       24.49       31.86      4.86 o 
   3  -6  10      112.83       98.18      4.54 o 
   4  -6  10       18.80       27.46      4.62 o 
   5  -6  10        6.72        6.02      1.71 o 
   6  -6  10        1.93        0.76      1.56 o 
   7  -6  10        0.40       -1.55      1.48 o 
  -4  -5  10        6.81        5.28      3.41 o 
  -3  -5  10       31.70       28.45      5.34 o 
  -2  -5  10       10.85        4.98      2.56 o 
  -1  -5  10        6.20        6.17      1.71 o 
   0  -5  10       54.85       55.87      5.23 o 
   1  -5  10        0.09       -0.25      1.66 o 
   2  -5  10        6.80       10.41      3.06 o 
   3  -5  10        3.17        2.89      2.00 o 
   4  -5  10        0.55       -0.68      1.19 o 
   5  -5  10        0.24        0.63      1.36 o 
   6  -5  10        0.12        0.68      1.88 o 
   7  -5  10        1.64       -0.60      1.60 o 
  -5  -4  10        0.07        0.97      3.13 o 
  -4  -4  10       12.40       12.28      4.03 o 
  -3  -4  10        5.29        2.88      2.58 o 
  -2  -4  10       24.40       29.02      2.94 o 
  -1  -4  10        4.79        2.60      2.07 o 
   0  -4  10       12.36        9.68      2.79 o 
   1  -4  10       41.85       51.75      5.23 o 
   2  -4  10       12.74        8.29      1.60 o 
   3  -4  10       38.44       38.28      3.00 o 
   4  -4  10        0.19        1.24      2.17 o 
   5  -4  10        3.61        4.18      2.27 o 
   6  -4  10        1.42        2.22      1.66 o 
   7  -4  10        0.88        2.36      1.66 o 
  -6  -3  10        8.60        6.80      3.29 o 
  -5  -3  10        1.29        7.05      3.55 o 
  -4  -3  10        3.89        3.99      2.74 o 
  -3  -3  10      111.69      106.14      9.87 o 
  -2  -3  10       74.52       76.68      5.06 o 
  -1  -3  10       38.31       40.94      4.42 o 
   0  -3  10        0.23        1.94      1.77 o 
   1  -3  10        8.05        9.49      2.72 o 
   2  -3  10       10.23       14.08      3.25 o 
   3  -3  10        1.25        4.44      2.07 o 
   4  -3  10        8.37        7.96      2.32 o 
   5  -3  10        2.28        3.96      1.64 o 
   6  -3  10       32.60       29.67      3.51 o 
   7  -3  10        2.58        1.04      2.81 o 
  -6  -2  10        0.01       -0.14      2.49 o 
  -5  -2  10      159.28      147.37      9.42 o 
  -4  -2  10       32.28       25.53      4.77 o 
  -3  -2  10        0.19        1.44      1.29 o 
  -2  -2  10       49.93       51.18      3.46 o 
  -1  -2  10      323.18      294.81     10.05 o 
   0  -2  10       37.47       39.70      4.40 o 
   1  -2  10        1.98        1.76      1.10 o 
   2  -2  10        5.14        7.68      1.67 o 
   3  -2  10      210.69      212.90      6.23 o 
   4  -2  10        1.12        2.03      1.47 o 
   5  -2  10       29.51       30.55      3.37 o 
   6  -2  10       27.16       26.40      3.46 o 
   7  -2  10        3.58        6.38      3.41 o 
  -7  -1  10        3.17        2.79      3.06 o 
  -6  -1  10       46.35       49.28      6.63 o 
  -5  -1  10       24.40       22.51      4.35 o 
  -4  -1  10      374.20      396.88      8.89 o 
  -3  -1  10       30.68       33.80      4.33 o 
  -2  -1  10       14.38       14.74      3.23 o 
  -1  -1  10      336.98      334.64     10.84 o 
   0  -1  10        0.83        2.90      1.91 o 
   1  -1  10      300.60      331.80      6.34 o 
   2  -1  10       15.16       17.49      2.22 o 
   3  -1  10       14.08       18.20      2.51 o 
   4  -1  10        1.32        2.87      1.68 o 
   5  -1  10        5.67        4.62      2.46 o 
   6  -1  10       36.41       36.72      6.10 o 
  -7   0  10       15.32       23.59      5.14 o 
  -6   0  10        0.01        0.51      2.19 o 
  -5   0  10        2.54        0.39      1.40 o 
  -4   0  10       37.32       36.76      3.21 o 
  -3   0  10       13.59       20.48      2.50 o 
  -2   0  10        8.46        9.31      2.79 o 
  -1   0  10      211.34      198.14      8.60 o 
   0   0  10        9.80       12.05      1.36 o 
   1   0  10      241.14      247.91      5.74 o 
   2   0  10       83.15       92.05      5.23 o 
   3   0  10       65.90       66.37      7.27 o 
   4   0  10       92.56      107.90      5.17 o 
   5   0  10       23.21       31.59      5.48 o 
   6   0  10        3.91        2.95      3.25 o 
  -7   1  10        0.01       -2.03      2.19 o 
  -6   1  10        3.98        3.64      1.75 o 
  -5   1  10       64.78       61.53      6.53 o 
  -4   1  10      138.66      150.64      5.92 o 
  -3   1  10       34.52       35.95      2.90 o 
  -2   1  10        0.01        4.15      2.37 o 
  -1   1  10      163.09      159.56      5.06 o 
   0   1  10      392.52      398.76      7.24 o 
   1   1  10      290.33      282.10      6.59 o 
   2   1  10       31.09       31.70      2.96 o 
   3   1  10      133.14      147.59      5.78 o 
   4   1  10       11.24       19.72      4.31 o 
   5   1  10        0.02        3.32      3.18 o 
  -7   2  10        4.47        8.55      3.29 o 
  -6   2  10       41.33       50.36      5.94 o 
  -5   2  10       73.72       72.53      6.64 o 
  -4   2  10        3.97        1.60      1.28 o 
  -3   2  10        0.17       -0.59      1.77 o 
  -2   2  10       35.90       30.56      2.30 o 
  -1   2  10      728.12      706.71     10.14 o 
   0   2  10        1.08        1.12      2.56 o 
   1   2  10      154.60      149.81      5.17 o 
   2   2  10        3.77        8.20      2.04 o 
   3   2  10       94.11      107.17      7.28 o 
   4   2  10        2.40        0.55      2.63 o 
   5   2  10        2.18        4.35      3.34 o 
  -8   3  10        8.66       12.79      3.96 o 
  -7   3  10        1.00        0.55      2.23 o 
  -6   3  10        0.34        3.71      2.42 o 
  -5   3  10        8.98        0.60      2.33 o 
  -4   3  10      118.63      114.11      7.67 o 
  -3   3  10      216.84      209.28      5.78 o 
  -2   3  10      510.03      519.21      9.15 o 
  -1   3  10      169.97      152.93      5.08 o 
   0   3  10       35.21       35.05      3.01 o 
   1   3  10      160.86      163.16      5.70 o 
   2   3  10       90.91       90.32      6.52 o 
   3   3  10        5.88        4.95      2.53 o 
   4   3  10        0.78        0.92      2.26 o 
  -7   4  10        0.05       -1.11      2.40 o 
  -6   4  10       49.71       46.22      6.40 o 
  -5   4  10       10.96       22.88      4.86 o 
  -4   4  10      326.46      303.23      7.89 o 
  -3   4  10        1.26        2.84      1.30 o 
  -2   4  10       87.73       83.01      4.17 o 
  -1   4  10        1.75        5.80      1.57 o 
   0   4  10       12.85       14.77      2.38 o 
   1   4  10        4.25        4.22      2.23 o 
   2   4  10       38.89       31.84      5.04 o 
   3   4  10       12.76        4.03      2.74 o 
  -7   5  10       11.05        7.49      3.62 o 
  -6   5  10        6.52        6.89      3.23 o 
  -5   5  10       15.48       13.94      3.94 o 
  -4   5  10       11.43       12.02      1.49 o 
  -3   5  10       39.99       43.55      3.61 o 
  -2   5  10        0.57       -0.30      0.98 o 
  -1   5  10       54.47       45.83      3.76 o 
   0   5  10       22.68       25.24      5.32 o 
   1   5  10        0.73        1.54      1.96 o 
   2   5  10        5.02        7.37      3.20 o 
  -7   6  10       20.43       25.20      5.57 o 
  -6   6  10        1.49       10.32      4.24 o 
  -5   6  10       12.83       13.95      3.03 o 
  -4   6  10      111.23      115.82      5.78 o 
  -3   6  10       15.33       15.11      2.52 o 
  -2   6  10       31.18       29.43      4.10 o 
  -1   6  10        0.02        1.78      2.25 o 
   0   6  10        0.54       -2.31      1.54 o 
   1   6  10        0.18       -0.44      1.94 o 
  -5   7  10        0.22        0.16      1.27 o 
  -4   7  10        0.12        1.05      1.51 o 
  -3   7  10        4.98        4.09      1.84 o 
  -2   7  10        0.83        1.31      3.16 o 
  -1   7  10       16.61       26.75      5.07 o 
   0  -8  11        0.60        0.16      2.21 o 
   1  -8  11        2.79       -0.69      2.44 o 
   2  -8  11        0.76        2.97      2.40 o 
   3  -8  11       37.19       29.72      5.37 o 
   4  -8  11       13.01       12.03      4.05 o 
   5  -8  11        0.58        1.84      2.95 o 
  -2  -7  11        0.13        0.28      2.44 o 
  -1  -7  11        8.73        6.98      2.81 o 
   0  -7  11       14.65       16.36      4.15 o 
   1  -7  11        0.18        1.47      2.05 o 
   2  -7  11       13.67       16.20      3.76 o 
   3  -7  11       13.60        7.46      3.41 o 
   4  -7  11       12.26        6.50      3.09 o 
   5  -7  11        0.39        1.04      2.58 o 
   6  -7  11        0.46        1.25      1.62 o 
  -3  -6  11        0.55        0.92      3.16 o 
  -2  -6  11        7.51        5.78      3.20 o 
  -1  -6  11       26.23       29.23      5.09 o 
   0  -6  11        6.46        9.10      2.93 o 
   1  -6  11        8.76        6.80      2.79 o 
   2  -6  11        9.54        1.45      2.26 o 
   3  -6  11        6.86        6.84      3.04 o 
   4  -6  11       70.44       67.58      7.51 o 
   5  -6  11        0.39       -0.73      1.34 o 
   6  -6  11        0.11       -0.67      2.11 o 
  -4  -5  11        0.99        3.46      3.16 o 
  -3  -5  11        6.55        7.60      3.06 o 
  -2  -5  11       32.23       31.17      5.21 o 
  -1  -5  11       62.87       60.08      4.10 o 
   0  -5  11       27.42       22.53      3.85 o 
   1  -5  11        0.04       -1.38      1.50 o 
   2  -5  11        3.80        5.34      2.67 o 
   3  -5  11        3.00       -0.71      1.98 o 
   4  -5  11       19.88       12.34      3.09 o 
   5  -5  11        8.31        5.04      1.87 o 
   6  -5  11        1.03       -0.29      2.19 o 
   7  -5  11        0.01       -0.30      2.81 o 
  -5  -4  11        0.56       -0.64      2.86 o 
  -4  -4  11       12.58       14.63      4.19 o 
  -3  -4  11        0.01        4.28      2.88 o 
  -2  -4  11       23.58       30.72      3.15 o 
  -1  -4  11        1.10        1.22      2.03 o 
   0  -4  11        0.34       -0.48      1.47 o 
   1  -4  11       13.71       15.99      3.66 o 
   2  -4  11        0.73        1.82      2.12 o 
   3  -4  11       21.37       20.69      2.55 o 
   4  -4  11        0.77        0.80      1.29 o 
   5  -4  11       11.72       10.64      2.19 o 
   6  -4  11        0.35        2.36      1.61 o 
   7  -4  11        2.54        4.11      1.92 o 
  -6  -3  11        0.80        1.17      2.88 o 
  -5  -3  11        2.92        6.29      3.25 o 
  -4  -3  11       84.14       88.09      8.11 o 
  -3  -3  11        5.36        5.49      2.48 o 
  -2  -3  11        2.75        4.00      1.77 o 
  -1  -3  11      133.41      132.97      7.40 o 
   0  -3  11       24.58       23.71      3.99 o 
   1  -3  11        1.92        2.70      2.03 o 
   2  -3  11        5.69        4.03      2.46 o 
   3  -3  11        1.53        1.88      2.35 o 
   4  -3  11       30.16       32.28      3.83 o 
   5  -3  11        5.29        4.65      1.83 o 
   6  -3  11       17.62       23.69      7.59 o 
  -6  -2  11        7.50        9.84      3.96 o 
  -5  -2  11       25.50       27.41      5.07 o 
  -4  -2  11       64.64       68.24      6.68 o 
  -3  -2  11       54.88       52.84      3.86 o 
  -2  -2  11        3.34        2.15      1.43 o 
  -1  -2  11       30.03       31.26      4.24 o 
   0  -2  11      168.78      177.82      8.55 o 
   1  -2  11      125.31      118.89      7.14 o 
   2  -2  11        8.89        7.64      1.77 o 
   3  -2  11      124.93      122.99      4.99 o 
   4  -2  11       67.02       66.94      4.29 o 
   5  -2  11       14.85       11.03      2.46 o 
   6  -2  11       88.22       91.22      8.29 o 
  -7  -1  11        0.86        1.47      2.51 o 
  -6  -1  11        0.33       -2.58      2.00 o 
  -5  -1  11        5.56        2.70      2.46 o 
  -4  -1  11        0.37        0.29      1.39 o 
  -3  -1  11      104.21      103.68      6.15 o 
  -2  -1  11        8.71        9.21      3.11 o 
  -1  -1  11        3.70        5.85      2.67 o 
   0  -1  11      297.55      281.50     10.51 o 
   1  -1  11       12.44       14.56      3.62 o 
   2  -1  11        5.34       11.11      2.81 o 
   3  -1  11        1.19        3.54      1.76 o 
   4  -1  11       42.80       42.53      3.71 o 
   5  -1  11       31.62       31.24      3.53 o 
   6  -1  11       27.76       27.97      5.41 o 
  -7   0  11        1.65        1.87      2.46 o 
  -6   0  11       12.25       13.27      3.87 o 
  -5   0  11       28.97       38.88      3.63 o 
  -4   0  11        1.36        0.86      1.42 o 
  -3   0  11       37.47       39.70      3.30 o 
  -2   0  11       34.23       30.43      4.42 o 
  -1   0  11        1.24        1.52      2.00 o 
   0   0  11       56.82       55.64      5.44 o 
   1   0  11       19.78       23.56      2.22 o 
   2   0  11       74.98       78.77      6.20 o 
   3   0  11      387.80      415.05     11.00 o 
   4   0  11       71.51       72.07      4.68 o 
   5   0  11       33.79       34.28      5.85 o 
   6   0  11        1.25        5.07      3.06 o 
  -7   1  11        4.23        2.72      2.95 o 
  -6   1  11        5.72        6.26      1.92 o 
  -5   1  11       10.53       11.29      2.76 o 
  -4   1  11       41.98       36.04      4.67 o 
  -3   1  11      470.60      485.65     14.86 o 
  -2   1  11      323.77      315.97     11.83 o 
  -1   1  11       22.70       21.54      4.01 o 
   0   1  11       78.25       77.09      3.34 o 
   1   1  11       15.49       16.65      2.21 o 
   2   1  11      392.99      392.04     15.90 o 
   3   1  11       74.12       80.98      4.85 o 
   4   1  11        4.46        8.45      3.62 o 
   5   1  11        0.00        3.06      3.04 o 
  -7   2  11       14.26       15.92      4.08 o 
  -6   2  11        5.43        7.07      3.16 o 
  -5   2  11        0.01        1.41      2.51 o 
  -4   2  11      140.33      137.51      8.32 o 
  -3   2  11      181.52      186.23      9.47 o 
  -2   2  11       15.47       14.74      3.76 o 
  -1   2  11      252.25      249.25     11.06 o 
   0   2  11        9.11        7.33      1.70 o 
   1   2  11       53.58       48.10      3.45 o 
   2   2  11        0.08        0.77      1.28 o 
   3   2  11       15.65       21.06      4.22 o 
   4   2  11        2.19        7.65      3.06 o 
  -7   3  11       25.40       25.46      5.25 o 
  -6   3  11       35.02       24.84      5.07 o 
  -5   3  11       26.94       34.86      5.55 o 
  -4   3  11      171.29      151.71      9.19 o 
  -3   3  11       16.75       20.60      4.40 o 
  -2   3  11       26.00       22.46      4.49 o 
  -1   3  11      689.38      676.90     13.54 o 
   0   3  11        5.40        7.91      2.42 o 
   1   3  11       69.97       69.77      5.58 o 
   2   3  11       39.36       37.35      5.07 o 
   3   3  11       45.20       55.87      6.50 o 
   4   3  11        0.17       -1.34      2.17 o 
  -7   4  11       27.70       26.52      5.57 o 
  -6   4  11       35.06       30.11      5.57 o 
  -5   4  11        3.00        5.05      2.95 o 
  -4   4  11        6.36        4.35      2.72 o 
  -3   4  11      134.79      116.93      8.20 o 
  -2   4  11       11.01        6.97      1.67 o 
  -1   4  11        9.30        8.90      1.90 o 
   0   4  11       38.48       27.45      3.03 o 
   1   4  11       10.11       13.52      3.29 o 
   2   4  11       32.43       29.40      5.04 o 
   3   4  11        5.03        0.32      2.19 o 
  -7   5  11        6.83        9.70      4.10 o 
  -6   5  11       11.17       14.70      4.54 o 
  -5   5  11       52.33       66.84      7.63 o 
  -4   5  11        1.85        9.91      3.62 o 
  -3   5  11       33.06       30.96      3.26 o 
  -2   5  11       37.30       28.04      3.18 o 
  -1   5  11        5.48        8.05      2.01 o 
   0   5  11       20.18       26.54      4.49 o 
   1   5  11        1.66        0.71      1.94 o 
  -6   6  11       14.87       21.08      5.41 o 
  -5   6  11       20.86       24.10      5.51 o 
  -4   6  11        9.29       10.90      3.87 o 
  -3   6  11        0.00       -0.47      1.18 o 
  -2   6  11        0.36        0.26      1.31 o 
  -1   6  11       55.91       50.06      4.25 o 
   0   6  11        3.99        4.52      2.56 o 
  -4   7  11        0.01        1.52      1.63 o 
  -3   7  11        2.94        1.28      1.52 o 
   0  -8  12        0.68        0.28      2.40 o 
   1  -8  12        6.42        6.29      2.95 o 
   2  -8  12        1.47        1.73      2.28 o 
   3  -8  12       10.09       10.39      3.41 o 
   4  -8  12       32.18       23.98      5.41 o 
  -1  -7  12        1.24       -0.02      2.37 o 
   0  -7  12        0.28       -2.83      1.89 o 
   1  -7  12        0.05        0.60      1.82 o 
   2  -7  12        0.88        3.92      2.56 o 
   3  -7  12        0.11        1.84      2.51 o 
   4  -7  12        0.94        4.42      3.02 o 
   5  -7  12        0.16        1.34      3.09 o 
  -3  -6  12        0.02       -0.76      2.70 o 
  -2  -6  12        5.75        4.38      3.20 o 
  -1  -6  12        6.28        2.88      2.49 o 
   0  -6  12        5.05        2.97      2.44 o 
   1  -6  12        2.14        3.59      2.56 o 
   2  -6  12        4.38        6.10      2.97 o 
   3  -6  12        0.40       -0.60      2.10 o 
   4  -6  12        6.84        7.23      3.29 o 
   5  -6  12        2.98        4.68      2.88 o 
   6  -6  12        3.09        0.37      2.63 o 
  -4  -5  12        0.09       -1.04      2.95 o 
  -3  -5  12       34.69       31.19      5.60 o 
  -2  -5  12       10.49        8.52      3.34 o 
  -1  -5  12        0.41        0.48      1.46 o 
   0  -5  12       20.98       23.82      4.33 o 
   1  -5  12        3.36       -0.71      2.17 o 
   2  -5  12        5.55        0.64      2.44 o 
   3  -5  12        3.34        2.93      2.67 o 
   4  -5  12        0.01        5.83      2.65 o 
   5  -5  12        3.86        9.15      3.29 o 
   6  -5  12        1.75        4.12      2.00 o 
  -5  -4  12        3.05        9.19      4.28 o 
  -4  -4  12       35.20       38.91      6.50 o 
  -3  -4  12        0.78        1.54      2.67 o 
  -2  -4  12       13.59       15.68      2.65 o 
  -1  -4  12        8.71        8.34      2.95 o 
   0  -4  12        0.78        2.26      2.23 o 
   1  -4  12       30.54       35.04      5.02 o 
   2  -4  12        2.78        4.17      3.13 o 
   3  -4  12       45.37       35.50      5.64 o 
   4  -4  12        0.26        0.83      2.03 o 
   5  -4  12        0.72       -0.45      1.43 o 
   6  -4  12        0.10        0.55      1.47 o 
  -5  -3  12        8.26        6.27      3.59 o 
  -4  -3  12       38.92       40.39      6.22 o 
  -3  -3  12      191.65      183.67      6.58 o 
  -2  -3  12        1.32        0.86      1.48 o 
  -1  -3  12      137.97      168.16      8.57 o 
   0  -3  12       66.55       75.09      6.17 o 
   1  -3  12        0.53        0.44      1.87 o 
   2  -3  12        0.60        1.13      1.75 o 
   3  -3  12        9.54       10.62      3.50 o 
   4  -3  12        0.00       -1.23      1.24 o 
   5  -3  12        4.39        5.92      4.00 o 
   6  -3  12        2.18        0.04      1.52 o 
  -6  -2  12        0.19       -0.81      2.74 o 
  -5  -2  12        0.78        1.11      2.72 o 
  -4  -2  12       36.58       32.90      3.56 o 
  -3  -2  12       31.33       29.47      3.50 o 
  -2  -2  12       53.83       40.90      5.02 o 
  -1  -2  12       46.77       45.41      5.18 o 
   0  -2  12       99.06       93.37      6.59 o 
   1  -2  12        2.47        3.52      2.35 o 
   2  -2  12       58.12       66.47      6.43 o 
   3  -2  12        3.44        2.35      1.97 o 
   4  -2  12       93.41       91.24      4.87 o 
   5  -2  12        8.92        7.22      2.27 o 
   6  -2  12       15.66       18.64      4.58 o 
  -6  -1  12       12.47       25.02      5.44 o 
  -5  -1  12       12.39       17.16      4.24 o 
  -4  -1  12        3.16        1.11      3.21 o 
  -3  -1  12        3.32        2.12      1.52 o 
  -2  -1  12       37.41       36.10      4.93 o 
  -1  -1  12       23.03       20.85      4.03 o 
   0  -1  12      126.87      137.90      7.86 o 
   1  -1  12       54.60       57.67      5.83 o 
   2  -1  12        0.98        1.75      2.17 o 
   3  -1  12       33.32       41.89      5.02 o 
   4  -1  12       41.65       42.91      5.53 o 
   5  -1  12        1.96        1.15      1.60 o 
   6  -1  12        0.11        9.81      3.64 o 
  -7   0  12       12.43       12.72      4.24 o 
  -6   0  12       45.00       52.07      6.75 o 
  -5   0  12        1.71        3.67      2.44 o 
  -4   0  12        0.56       -0.39      1.43 o 
  -3   0  12       20.61       20.79      2.73 o 
  -2   0  12        1.83        0.32      2.37 o 
  -1   0  12       86.20       87.19      6.64 o 
   0   0  12       32.56       29.53      4.63 o 
   1   0  12      234.48      226.41     10.26 o 
   2   0  12       74.64       71.94      3.97 o 
   3   0  12        5.05        6.51      1.94 o 
   4   0  12        5.03        7.08      2.07 o 
   5   0  12        1.60        4.98      3.23 o 
  -6   1  12       19.06       17.35      2.97 o 
  -5   1  12       23.32       27.87      3.27 o 
  -4   1  12      333.83      326.68     11.24 o 
  -3   1  12       87.39       92.63      8.69 o 
  -2   1  12        5.60        6.66      3.16 o 
  -1   1  12        2.82        1.84      2.42 o 
   0   1  12      538.26      546.30     16.15 o 
   1   1  12        0.77        0.68      1.46 o 
   2   1  12       43.86       44.06      3.65 o 
   3   1  12       57.32       65.78      4.48 o 
   4   1  12        6.84        4.28      2.81 o 
   5   1  12        1.24        2.19      3.27 o 
  -7   2  12        4.65        7.63      3.32 o 
  -6   2  12        0.68        1.47      2.33 o 
  -5   2  12       25.80       34.58      5.57 o 
  -4   2  12       48.64       41.29      6.01 o 
  -3   2  12      215.10      212.97     10.67 o 
  -2   2  12      137.27      133.64      8.46 o 
  -1   2  12      163.33      172.22      9.36 o 
   0   2  12      144.05      146.36      8.69 o 
   1   2  12       15.08       14.43      2.96 o 
   2   2  12        6.80        6.76      4.15 o 
   3   2  12       10.91        6.40      2.63 o 
   4   2  12        2.25       -1.87      2.03 o 
  -7   3  12        9.67       16.96      4.68 o 
  -6   3  12        3.79        2.23      2.86 o 
  -5   3  12       27.34       34.67      5.78 o 
  -4   3  12       22.62       18.27      4.61 o 
  -3   3  12      118.23      116.78      8.39 o 
  -2   3  12        0.01       -2.30      2.10 o 
  -1   3  12      258.69      240.37     11.13 o 
   0   3  12      280.31      291.22      7.75 o 
   1   3  12        0.56        3.41      1.41 o 
   2   3  12       57.69       49.44      5.55 o 
   3   3  12        3.44        4.17      2.72 o 
  -7   4  12       21.60       27.07      5.85 o 
  -6   4  12        3.32       -0.71      2.23 o 
  -5   4  12       22.82       22.49      5.02 o 
  -4   4  12       91.12      105.90      8.46 o 
  -3   4  12        0.84        1.50      2.70 o 
  -2   4  12        0.57       -1.08      2.44 o 
  -1   4  12       17.24       17.45      2.58 o 
   0   4  12       26.85       28.97      3.23 o 
   1   4  12        0.61        5.44      2.12 o 
   2   4  12       14.48       17.92      4.22 o 
  -6   5  12        1.66        2.79      3.09 o 
  -5   5  12       37.25       29.74      5.87 o 
  -4   5  12        7.33       10.64      3.76 o 
  -3   5  12       26.46       39.51      6.15 o 
  -2   5  12       22.54       32.12      5.64 o 
  -1   5  12        0.03        3.16      1.31 o 
   0   5  12        9.47        6.54      2.46 o 
   1   5  12       11.67       14.01      3.48 o 
  -5   6  12        0.80       -2.21      2.28 o 
  -4   6  12        2.40        2.99      2.90 o 
  -3   6  12       48.25       55.43      7.23 o 
  -2   6  12       15.06       16.65      2.83 o 
  -1   6  12       31.65       39.69      4.00 o 
   1  -8  13        0.27        1.80      2.40 o 
   2  -8  13        4.95        4.58      2.95 o 
   3  -8  13        6.19        3.06      3.11 o 
  -1  -7  13        0.05        0.23      2.14 o 
   0  -7  13        7.57        5.62      3.46 o 
   1  -7  13        2.11        3.76      2.51 o 
   2  -7  13        0.55       -2.10      1.73 o 
   3  -7  13        2.84        0.81      2.67 o 
   4  -7  13        0.22       -3.32      2.21 o 
   5  -7  13        0.69        0.60      3.16 o 
  -2  -6  13        0.03        3.29      2.79 o 
  -1  -6  13        2.07        1.04      2.51 o 
   0  -6  13        7.94        9.65      3.13 o 
   1  -6  13        0.02        1.68      2.40 o 
   2  -6  13        2.38        3.16      2.74 o 
   3  -6  13        0.19        1.38      2.51 o 
   4  -6  13        1.54        4.40      3.20 o 
   5  -6  13        0.01        3.80      2.65 o 
  -3  -5  13        0.86        2.81      2.90 o 
  -2  -5  13        4.24        8.06      3.29 o 
  -1  -5  13       14.67       12.68      2.51 o 
   0  -5  13        6.65        7.44      3.04 o 
   1  -5  13        0.01       -2.52      1.68 o 
   2  -5  13        1.24       -2.86      1.91 o 
   3  -5  13        1.31        1.13      2.51 o 
   4  -5  13        7.07        8.09      3.48 o 
   5  -5  13        0.05        2.19      2.83 o 
   6  -5  13        0.00       -2.66      1.77 o 
  -4  -4  13       33.95       24.35      5.46 o 
  -3  -4  13        1.90        2.74      2.44 o 
  -2  -4  13        0.69        3.37      1.67 o 
  -1  -4  13       29.99       31.43      4.81 o 
   0  -4  13       24.60       27.94      4.81 o 
   1  -4  13        0.54        0.37      2.10 o 
   2  -4  13        0.65       -0.23      2.23 o 
   3  -4  13        4.09        5.16      2.95 o 
   4  -4  13       11.80       14.65      4.31 o 
   5  -4  13        1.62        4.38      2.56 o 
   6  -4  13       11.68       23.84      5.07 o 
  -5  -3  13       13.47       12.85      4.40 o 
  -4  -3  13        6.33        1.75      2.40 o 
  -3  -3  13      129.70      130.09      5.79 o 
  -2  -3  13       42.33       39.51      3.69 o 
  -1  -3  13       14.53       15.60      3.85 o 
   0  -3  13      126.47      131.33      8.34 o 
   1  -3  13        0.32       -1.41      1.77 o 
   2  -3  13       51.13       51.54      6.34 o 
   3  -3  13       17.76        8.80      3.39 o 
   4  -3  13        0.25        3.13      2.51 o 
   5  -3  13        2.78        2.90      2.49 o 
   6  -3  13        0.88        0.43      2.15 o 
  -6  -2  13        2.83        1.70      3.34 o 
  -5  -2  13        2.77        0.46      2.56 o 
  -4  -2  13        5.80        3.21      4.87 o 
  -3  -2  13       16.76       12.43      5.21 o 
  -2  -2  13       14.99       17.49      3.89 o 
  -1  -2  13        1.28        5.23      2.88 o 
   0  -2  13       21.37       17.00      3.99 o 
   1  -2  13        4.88        9.10      3.11 o 
   2  -2  13       46.17       57.28      6.47 o 
   3  -2  13        2.14        1.80      2.19 o 
   4  -2  13        0.38        0.46      2.03 o 
   5  -2  13        6.70       10.68      3.36 o 
  -6  -1  13        0.17        2.93      3.27 o 
  -5  -1  13        2.60        1.68      2.51 o 
  -4  -1  13       60.57       62.26      4.59 o 
  -3  -1  13       42.39       45.77      3.87 o 
  -2  -1  13        0.12        0.85      2.40 o 
  -1  -1  13        1.40       -0.83      1.87 o 
   0  -1  13        6.59        6.96      3.06 o 
   1  -1  13      135.52      135.48      8.32 o 
   2  -1  13        0.00        0.44      2.19 o 
   3  -1  13       65.22       69.03      6.91 o 
   4  -1  13        3.26        6.38      2.09 o 
   5  -1  13        1.04        5.11      3.04 o 
  -6   0  13        3.79        3.41      2.97 o 
  -5   0  13       30.81       32.33      3.79 o 
  -4   0  13       10.10        8.79      2.26 o 
  -3   0  13        4.42        4.27      1.70 o 
  -2   0  13       64.01       55.99      6.15 o 
  -1   0  13       94.55       95.79      7.30 o 
   0   0  13      273.19      282.59     11.92 o 
   1   0  13      162.91      151.23      8.92 o 
   2   0  13       37.05       33.11      5.23 o 
   3   0  13       12.82       13.50      3.73 o 
   4   0  13       53.77       58.63      4.58 o 
   5   0  13        8.59        5.97      3.06 o 
  -6   1  13        3.39        2.99      2.72 o 
  -5   1  13        0.38       -1.91      1.98 o 
  -4   1  13        4.14        4.71      2.82 o 
  -3   1  13        2.58        2.34      1.66 o 
  -2   1  13      524.15      555.65     17.21 o 
  -1   1  13      359.12      354.37     13.46 o 
   0   1  13      357.44      355.84     13.49 o 
   1   1  13        8.75        7.33      3.32 o 
   2   1  13       86.67       89.93      7.35 o 
   3   1  13       59.70       64.46      8.22 o 
   4   1  13        2.93        4.47      2.70 o 
  -7   2  13       33.85       52.48      6.80 o 
  -6   2  13        6.10        4.68      3.11 o 
  -5   2  13      100.29      103.76      8.87 o 
  -4   2  13       36.42       41.88      6.10 o 
  -3   2  13      352.96      367.00     14.32 o 
  -2   2  13        1.96        4.35      3.02 o 
  -1   2  13       11.72       17.07      4.35 o 
   0   2  13       11.36       15.90      4.05 o 
   1   2  13        3.77        4.52      2.74 o 
   2   2  13        7.10        5.98      2.17 o 
   3   2  13       24.44       22.42      4.29 o 
  -6   3  13        1.62        0.74      2.49 o 
  -5   3  13       29.16       36.42      6.29 o 
  -4   3  13       32.54       22.76      4.98 o 
  -3   3  13        1.27        2.70      2.74 o 
  -2   3  13       37.77       46.03      6.31 o 
  -1   3  13        0.01        4.33      2.79 o 
   0   3  13      108.99      110.35      8.18 o 
   1   3  13        0.32       -1.11      2.17 o 
   2   3  13        2.38       -0.21      1.45 o 
  -6   4  13       52.22       54.95      7.63 o 
  -5   4  13        4.36        8.36      3.71 o 
  -4   4  13        6.36        4.10      3.18 o 
  -3   4  13       41.45       58.29      7.10 o 
  -2   4  13       43.07       43.45      6.40 o 
  -1   4  13       79.84       88.84      8.13 o 
   0   4  13        7.78        5.09      2.90 o 
   1   4  13        0.02       -0.51      1.61 o 
  -6   5  13       28.48       30.73      6.27 o 
  -5   5  13       21.61       26.03      5.69 o 
  -4   5  13       23.02       16.36      4.61 o 
  -3   5  13        0.01        1.36      2.63 o 
  -2   5  13       16.77       29.86      5.67 o 
  -1   5  13        9.87       13.73      4.24 o 
  -4   6  13        9.16        2.19      3.29 o 
  -3   6  13        2.74        4.54      3.09 o 
   0  -7  14        3.28        1.54      2.63 o 
   1  -7  14        0.04       -1.47      1.96 o 
   2  -7  14        1.06        0.28      2.65 o 
   3  -7  14        5.07        3.62      3.20 o 
   4  -7  14        3.37        5.34      3.43 o 
  -2  -6  14        1.03        5.71      3.16 o 
  -1  -6  14        3.91        6.38      3.13 o 
   0  -6  14        0.06        0.32      2.33 o 
   1  -6  14        0.43       -0.41      2.42 o 
   2  -6  14        4.63        5.23      3.29 o 
   3  -6  14        3.56        2.33      3.16 o 
   4  -6  14        0.00        0.35      2.93 o 
   5  -6  14        0.04       -0.53      2.46 o 
  -3  -5  14       25.16       20.80      5.16 o 
  -2  -5  14        0.77       -1.52      2.42 o 
  -1  -5  14        2.99        2.89      1.79 o 
   0  -5  14       18.43       19.26      4.31 o 
   1  -5  14        0.59        1.04      2.63 o 
   2  -5  14        0.00       -0.53      2.42 o 
   3  -5  14        0.87       -0.05      2.83 o 
   4  -5  14        0.03        0.88      2.40 o 
   5  -5  14        0.22       -1.04      2.17 o 
  -4  -4  14        9.68       11.27      4.10 o 
  -3  -4  14       25.79       17.65      4.35 o 
  -2  -4  14       10.94       11.69      2.52 o 
  -1  -4  14        1.21       -1.41      2.21 o 
   0  -4  14        4.05        1.31      2.53 o 
   1  -4  14       68.47       77.62      7.67 o 
   2  -4  14        5.74        9.68      3.73 o 
   3  -4  14        3.11        0.02      2.19 o 
   4  -4  14       42.80       40.09      6.57 o 
   5  -4  14       25.75       34.93      6.31 o 
  -5  -3  14        1.24        0.09      2.74 o 
  -4  -3  14       11.52       19.21      4.68 o 
  -3  -3  14        5.17       -0.24      1.53 o 
  -2  -3  14       28.76       31.88      4.14 o 
  -1  -3  14        8.26       12.53      3.62 o 
   0  -3  14        0.06       -0.37      2.17 o 
   1  -3  14       43.76       47.07      6.38 o 
   2  -3  14        0.01        0.02      2.00 o 
   3  -3  14        0.41        0.71      2.35 o 
   4  -3  14        0.16       -1.01      2.21 o 
   5  -3  14        2.36        1.34      2.19 o 
  -5  -2  14        5.51        5.16      3.34 o 
  -4  -2  14        5.61        1.84      3.13 o 
  -3  -2  14        3.07        3.66      1.93 o 
  -2  -2  14        8.44       11.93      3.69 o 
  -1  -2  14       12.66        8.87      3.48 o 
   0  -2  14        0.89        2.88      2.74 o 
   1  -2  14        0.88        5.34      2.76 o 
   2  -2  14        0.05        1.15      2.23 o 
   3  -2  14       24.54       24.54      5.16 o 
   4  -2  14       13.11       14.65      4.17 o 
   5  -2  14        0.10        0.18      2.30 o 
  -6  -1  14        5.25        6.27      3.36 o 
  -5  -1  14        0.89        2.07      2.44 o 
  -4  -1  14       13.61       15.60      3.28 o 
  -3  -1  14       15.46       15.06      2.60 o 
  -2  -1  14      193.12      190.60      9.98 o 
  -1  -1  14       39.39       42.83      5.87 o 
   0  -1  14       53.99       48.41      5.94 o 
   1  -1  14        6.82        7.19      2.83 o 
   2  -1  14       21.69       21.10      4.68 o 
   3  -1  14        5.30        5.05      2.74 o 
   4  -1  14        1.66        5.21      2.88 o 
  -6   0  14        0.90       -0.78      2.37 o 
  -5   0  14       20.76       22.44      3.36 o 
  -4   0  14        3.33        4.22      1.91 o 
  -3   0  14       35.36       43.97      3.92 o 
  -2   0  14        0.11        3.27      3.06 o 
  -1   0  14      226.92      227.31     11.23 o 
   0   0  14        1.97        3.23      2.63 o 
   1   0  14        1.85        5.99      3.06 o 
   2   0  14        7.20        3.62      2.86 o 
   3   0  14       12.15       28.31      5.32 o 
   4   0  14       15.72       15.14      4.12 o 
  -6   1  14       58.81       83.26      8.34 o 
  -5   1  14        1.72        4.54      2.99 o 
  -4   1  14       16.23       23.22      5.09 o 
  -3   1  14      287.11      295.72     12.98 o 
  -2   1  14       97.58       96.80      7.86 o 
  -1   1  14       75.68       77.26      7.44 o 
   0   1  14      336.57      325.12     13.49 o 
   1   1  14        0.00       -2.07      1.75 o 
   2   1  14       50.26       54.63      6.77 o 
   3   1  14        7.94       11.24      3.78 o 
  -6   2  14        6.31        9.15      3.80 o 
  -5   2  14       32.86       17.03      4.77 o 
  -4   2  14       36.41       46.84      6.73 o 
  -3   2  14        0.01       -1.52      2.19 o 
  -2   2  14       63.27       81.70      7.88 o 
  -1   2  14        0.80        2.70      2.49 o 
   0   2  14       15.88       13.98      4.15 o 
   1   2  14       46.31       55.39      6.73 o 
   2   2  14        0.72        0.02      2.44 o 
  -6   3  14        5.09       10.83      4.56 o 
  -5   3  14       35.08       32.19      6.29 o 
  -4   3  14       54.66       64.74      7.65 o 
  -3   3  14        3.41        4.42      3.16 o 
  -2   3  14        6.25       11.80      3.99 o 
  -1   3  14        4.06        5.99      2.88 o 
   0   3  14        3.43        5.00      3.16 o 
   1   3  14        0.08        3.64      2.76 o 
  -5   4  14        6.42        5.07      3.73 o 
  -4   4  14       24.31       26.59      5.55 o 
  -3   4  14       63.46       69.90      7.97 o 
  -2   4  14        5.25        5.69      3.36 o 
  -1   4  14        0.26        0.71      2.40 o 
   0   4  14       16.48       13.27      4.05 o 
  -4   5  14       45.64       67.55      8.50 o 
  -3   5  14        1.18        2.72      2.93 o 
  -2   5  14        1.22        2.26      3.02 o 
  -1   5  14        1.46        1.57      2.83 o 
   1  -7  15        0.56       -1.96      2.35 o 
   2  -7  15        0.40       -2.58      2.67 o 
  -1  -6  15        0.33       -0.05      2.65 o 
   0  -6  15        0.04       -2.07      2.26 o 
   1  -6  15        3.01        4.84      2.93 o 
   2  -6  15        0.98        0.41      3.06 o 
   3  -6  15        0.05        2.99      3.59 o 
   4  -6  15        4.27        5.90      4.40 o 
  -2  -5  15       30.81       15.92      4.40 o 
  -1  -5  15        0.67        3.32      2.51 o 
   0  -5  15       20.27       13.73      4.33 o 
   1  -5  15        4.56        3.36      3.18 o 
   2  -5  15        2.07        4.17      3.20 o 
   3  -5  15        5.81        3.66      3.66 o 
   4  -5  15        0.99       -1.43      2.35 o 
  -3  -4  15       11.13       14.63      4.22 o 
  -2  -4  15        0.10        1.44      1.70 o 
  -1  -4  15       19.43       10.07      3.57 o 
   0  -4  15        6.35       13.52      4.03 o 
   1  -4  15        1.10        2.19      2.88 o 
   2  -4  15        8.35        7.05      3.64 o 
   3  -4  15       13.79        8.75      3.59 o 
   4  -4  15        0.06        2.74      2.49 o 
   5  -4  15        9.27       15.00      4.28 o 
  -4  -3  15        2.05        3.62      2.76 o 
  -3  -3  15        0.01       -2.18      1.56 o 
  -2  -3  15        2.63        4.91      2.06 o 
  -1  -3  15       15.27       14.40      3.96 o 
   0  -3  15        0.01       -0.46      2.44 o 
   1  -3  15       42.47       36.40      6.10 o 
   2  -3  15        5.71        5.71      3.16 o 
   3  -3  15        2.99       -0.48      2.37 o 
   4  -3  15        0.50        0.51      2.35 o 
   5  -3  15       12.29        7.37      3.43 o 
  -5  -2  15       11.24        9.24      3.87 o 
  -4  -2  15        0.57       -1.63      1.59 o 
  -3  -2  15        0.01       -0.50      1.58 o 
  -2  -2  15        5.69        7.60      3.41 o 
  -1  -2  15        3.92        2.12      2.63 o 
   0  -2  15       19.41       26.98      5.32 o 
   1  -2  15        3.69        1.08      2.28 o 
   2  -2  15        0.01        1.08      2.70 o 
   3  -2  15        0.03       -1.45      2.33 o 
   4  -2  15       12.12        8.43      3.55 o 
  -5  -1  15        7.26        9.93      3.57 o 
  -4  -1  15       20.25       32.54      3.92 o 
  -3  -1  15       54.43       53.13      4.48 o 
  -2  -1  15      103.02       91.27      8.06 o 
  -1  -1  15        6.53        7.81      3.43 o 
   0  -1  15       62.98       69.07      7.26 o 
   1  -1  15        1.13       -1.61      2.03 o 
   2  -1  15       23.48       27.00      5.28 o 
   3  -1  15        0.00       -0.71      2.26 o 
   4  -1  15       36.63       31.17      5.71 o 
  -5   0  15        7.66        6.24      3.10 o 
  -4   0  15        5.16        3.88      2.78 o 
  -3   0  15      167.17      162.11     11.68 o 
  -2   0  15       84.33       72.42      7.44 o 
  -1   0  15        0.01       -3.04      2.03 o 
   0   0  15       19.85       23.87      4.93 o 
   1   0  15       81.40       92.42      8.32 o 
   2   0  15        5.20       -0.85      2.21 o 
   3   0  15        0.19       -3.11      2.07 o 
  -6   1  15        0.52        4.95      3.23 o 
  -5   1  15       13.36       13.11      4.38 o 
  -4   1  15      108.88      102.86      8.39 o 
  -3   1  15       13.94        9.91      4.03 o 
  -2   1  15       16.42       12.33      4.19 o 
  -1   1  15        1.37        1.20      2.53 o 
   0   1  15      180.08      166.51     10.25 o 
   1   1  15      112.55      130.81      9.15 o 
   2   1  15        0.75        5.07      3.11 o 
   3   1  15       10.50       10.64      3.78 o 
  -5   2  15        6.47        7.67      4.10 o 
  -4   2  15       14.26       15.11      4.54 o 
  -3   2  15       33.75       45.64      6.73 o 
  -2   2  15        0.11       -2.42      1.61 o 
  -1   2  15        5.54       11.50      3.92 o 
   0   2  15       14.70        7.99      3.78 o 
   1   2  15        3.31        4.88      2.99 o 
   2   2  15        0.65        2.37      2.37 o 
  -5   3  15        1.19        4.15      3.32 o 
  -4   3  15       15.80       18.80      4.95 o 
  -3   3  15       10.65       13.22      4.17 o 
  -2   3  15       50.95       40.64      6.59 o 
  -1   3  15        0.23        3.76      2.53 o 
   0   3  15        4.69        1.13      2.49 o 
   1   3  15        2.02        6.93      3.29 o 
  -5   4  15       17.58       11.36      4.35 o 
  -4   4  15        1.47        5.55      3.59 o 
  -3   4  15       13.07       24.35      5.51 o 
  -2   4  15       17.25       22.55      5.39 o 
  -1   4  15       14.98       18.13      4.75 o 
   0  -6  16        4.95        5.48      3.39 o 
   1  -6  16        0.36        0.81      3.20 o 
   2  -6  16        0.22        0.25      3.02 o 
   3  -6  16        0.91        2.86      3.66 o 
  -2  -5  16       28.09       24.88      5.39 o 
  -1  -5  16       10.25        4.65      2.88 o 
   0  -5  16        3.07        3.82      3.25 o 
   1  -5  16       14.94       15.07      4.91 o 
   2  -5  16        1.21        0.90      3.11 o 
   3  -5  16        0.03        2.21      3.48 o 
   4  -5  16        0.05        4.03      3.04 o 
  -3  -4  16        2.98       -0.18      2.46 o 
  -2  -4  16       11.94       14.35      7.10 o 
  -1  -4  16        0.13       -1.04      2.28 o 
   0  -4  16        0.27       -2.44      2.70 o 
   1  -4  16        0.04        1.41      2.81 o 
   2  -4  16        6.53        6.82      3.92 o 
   3  -4  16        3.26        5.92      3.23 o 
   4  -4  16        0.89       -1.43      2.37 o 
  -4  -3  16        0.23        0.58      2.90 o 
  -3  -3  16       25.61       26.57      3.62 o 
  -2  -3  16        4.25        7.17      2.24 o 
  -1  -3  16        0.05       -0.30      2.81 o 
   0  -3  16        1.03        0.90      2.90 o 
   1  -3  16        2.83        1.47      2.72 o 
   2  -3  16       31.67       29.30      5.78 o 
   3  -3  16        4.70        3.73      2.88 o 
   4  -3  16        1.21        8.55      3.46 o 
  -4  -2  16       15.64       14.06      3.04 o 
  -3  -2  16        1.18        0.45      1.68 o 
  -2  -2  16        0.34        5.30      3.34 o 
  -1  -2  16        0.05       -3.08      2.05 o 
   0  -2  16       10.26        5.48      3.29 o 
   1  -2  16       55.38       71.54      7.76 o 
   2  -2  16        0.09        2.86      2.90 o 
   3  -2  16        1.66        4.47      3.27 o 
   4  -2  16        0.82       -0.41      2.44 o 
  -5  -1  16        0.01        2.60      2.71 o 
  -4  -1  16        0.57        0.71      1.81 o 
  -3  -1  16        4.09        6.26      2.18 o 
  -2  -1  16       30.47       38.24      6.20 o 
  -1  -1  16       29.96       34.63      5.85 o 
   0  -1  16       85.51       90.76      8.34 o 
   1  -1  16       12.61       12.28      4.08 o 
   2  -1  16        2.14        0.62      2.30 o 
   3  -1  16        8.38        3.66      3.06 o 
  -5   0  16       12.98        7.21      3.89 o 
  -4   0  16        9.39        8.86      2.41 o 
  -3   0  16        0.94        1.18      1.69 o 
  -2   0  16       37.05       39.26      6.40 o 
  -1   0  16        2.15       -0.23      2.40 o 
   0   0  16       12.94       15.55      4.24 o 
   1   0  16       11.83       10.21      3.99 o 
   2   0  16        0.85        2.51      2.72 o 
   3   0  16       12.57       26.35      5.37 o 
  -5   1  16        9.43        9.03      4.28 o 
  -4   1  16        0.01       -2.97      2.60 o 
  -3   1  16       10.10       10.14      4.15 o 
  -2   1  16        1.81        4.95      3.36 o 
  -1   1  16       12.35        9.15      3.57 o 
   0   1  16        0.36        0.90      2.44 o 
   1   1  16       51.28       49.60      6.98 o 
   2   1  16        3.96        6.13      3.20 o 
  -5   2  16       26.98       29.37      6.10 o 
  -4   2  16        6.62        9.98      4.05 o 
  -3   2  16        9.00        4.26      3.43 o 
  -2   2  16       16.73       22.72      5.41 o 
  -1   2  16       25.93       32.62      6.17 o 
   0   2  16       21.72       19.49      5.07 o 
   1   2  16        2.89        5.18      3.16 o 
  -4   3  16       35.97       51.01      7.76 o 
  -3   3  16        5.71        1.57      3.16 o 
  -2   3  16        0.37       -1.66      2.21 o 
  -1   3  16        0.25        3.57      2.88 o 
   0   3  16       35.96       47.99      7.19 o 
   0  -5  17        1.15        4.08      3.32 o 
   1  -5  17        6.65        4.81      3.85 o 
   2  -5  17        9.06       11.20      4.58 o 
  -2  -4  17        2.01        1.75      2.74 o 
  -1  -4  17        0.29       -0.30      2.65 o 
   0  -4  17       10.11       10.37      4.19 o 
   1  -4  17        0.08       -0.41      2.90 o 
   2  -4  17        1.06       -0.90      2.88 o 
   3  -4  17        1.07        0.90      3.02 o 
  -3  -3  17        1.74        2.47      2.04 o 
  -2  -3  17        0.00        0.42      1.77 o 
  -1  -3  17       39.34       37.83      6.36 o 
   0  -3  17       10.52       20.09      5.05 o 
   1  -3  17        0.30       -0.39      3.04 o 
   2  -3  17        0.36        0.18      2.58 o 
   3  -3  17        2.59       -0.28      2.49 o 
  -3  -2  17        1.79        2.61      2.02 o 
  -2  -2  17        8.68       10.46      4.10 o 
  -1  -2  17        2.89        5.87      3.50 o 
   0  -2  17        0.19       -1.89      2.79 o 
   1  -2  17       18.25       21.95      5.23 o 
   2  -2  17        0.01        4.42      3.11 o 
   3  -2  17        0.18       -0.53      2.67 o 
  -4  -1  17       10.70       10.85      2.70 o 
  -3  -1  17        0.02        1.09      1.79 o 
  -2  -1  17       31.06       27.18      5.60 o 
  -1  -1  17        0.12        1.75      2.97 o 
   0  -1  17       10.90        6.50      3.36 o 
   1  -1  17      113.56      110.46      9.79 o 
   2  -1  17        0.23        1.38      2.67 o 
  -4   0  17        9.94        9.74      4.26 o 
  -3   0  17        1.06        1.13      3.46 o 
  -2   0  17       17.24       15.11      4.65 o 
  -1   0  17       21.38       19.81      4.91 o 
   0   0  17        0.66       -0.07      2.42 o 
   1   0  17        0.21       -0.92      2.28 o 
   2   0  17        5.69       10.23      4.08 o 
  -4   1  17        9.43       10.99      4.70 o 
  -3   1  17       32.19       37.85      6.68 o 
  -2   1  17        1.97        4.81      3.78 o 
  -1   1  17        0.01       -3.28      2.19 o 
   0   1  17        1.23        3.04      2.81 o 
   1   1  17        0.27       -0.55      2.33 o 
  -4   2  17        5.00        5.00      3.71 o 
  -3   2  17       18.91       29.99      6.29 o 
  -2   2  17       30.51       31.59      6.22 o 
  -1   2  17        0.20       -0.09      2.46 o 
   0   2  17        1.60        0.48      2.58 o 
   0  -4  18        0.14       -2.76      2.67 o 
   1  -4  18        1.70        3.94      3.99 o 
  -2  -3  18       14.91       14.35      3.12 o 
  -1  -3  18        9.27       13.11      4.72 o 
   0  -3  18        0.95        0.51      2.97 o 
   1  -3  18        5.21        0.16      3.18 o 
   2  -3  18        0.73       -0.37      2.93 o 
  -2  -2  18       22.44       21.77      5.46 o 
  -1  -2  18       16.40       15.44      4.91 o 
   0  -2  18        6.29        0.67      3.29 o 
   1  -2  18        2.24        1.01      2.83 o 
   2  -2  18       12.01        9.61      4.33 o 
  -3  -1  18       12.07       17.25      3.19 o 
  -2  -1  18        8.07        4.22      3.29 o 
  -1  -1  18       17.56       13.57      4.81 o 
   0  -1  18        1.29        3.13      3.04 o 
   1  -1  18       66.65       63.38      8.16 o 
  -3   0  18        5.42        1.61      3.16 o 
  -2   0  18        5.50        6.38      3.94 o 
  -1   0  18        5.17        2.14      3.25 o 
   0   0  18        3.05        1.64      2.95 o 
  -2   1  18       10.43       19.95      5.32 o 
  -1   1  18       19.93       31.15      6.40 o 
                                                 
